# Supplementary material for: Prevalence, Distributions and Determinants of Obesity and Central Obesity in the Southern Cone of America
Source: PLoS One. 2016 Oct 14;11(10):e0163727. doi: 10.1371/journal.pone.0163727 (PMC5065193; doi:10.1371/journal.pone.0163727)
Supplement: S1 File — (XLSX) [file pone.0163727.s001.xlsx]

## Sheet: database_obesity
id	weight	Male	AgeGroup	education	Hypertension	CentralObes	BMIc	Dyslipidemia	Diabetes	City
4900	11	0	1	1	0	1	3	0	0	1 MP
4901	12	1	2	1	1	1	3	1	1	1 MP
4902	11	0	1	2	0	1	1	0	0	1 MP
4904	6	0	3	1	1	1	3	1	0	1 MP
4908	22	1	1	2	0	0	3	1	0	1 MP
4910	6	0	3	1	1	1	3	1	1	1 MP
4912	6	0	3	1	0	1	2	0	1	1 MP
4914	8	0	2	1	1	1	2	0	0	1 MP
4915	8	1	3	1	0	1	3	1	0	1 MP
4916	8	0	2	2	0	1	3	1	0	1 MP
4918	6	1	4	1	1	0	1	0	0	1 MP
4920	11	0	1	1	1	1	3	0	0	1 MP
4922	11	0	1	2	0	0	1	0	0	1 MP
4923	5	0	4	1	1	1	3	1	0	1 MP
4924	22	1	1	2	0	0	1	1	0	1 MP
4925	8	0	2	1	0	0	1	1	0	1 MP
4926	5	0	4	1	1	1	3	1	1	1 MP
4927	12	1	2	1	0	0	1	0	0	1 MP
4932	11	0	1	2	0	1	3			1 MP
4934	6	1	4	1	1	0	2	1	0	1 MP
4938	8	1	3	1	0	0	1	0	1	1 MP
4939	22	1	1	1	0	0	2			1 MP
4941	12	1	2	1	0	0	2	1	0	1 MP
4944	6	0	3	1	0	1	3	1	0	1 MP
4946	22	1	1	3	0	0	1	1	0	1 MP
4949	6	0	3	3	0	1	2	0	1	1 MP
4950	6	1	4	2	0	1	3	1	0	1 MP
4951	6	0	3	1	0	1	3	1	1	1 MP
4953	11	0	1	1	0	0	1	1	0	1 MP
4954	12	1	2	1	1	1	3	1	0	1 MP
4955	8	0	2	1	0	1	3	1	0	1 MP
4956	6	0	3	2	1	1	3	1	1	1 MP
4958	22	1	1	1	0	1	3	1	0	1 MP
4959	8	0	2	1	0	1	2	1	0	1 MP
4960	12	1	2	2	1	0	2	1	0	1 MP
4968	11	0	1	2	0	0	1	1	0	1 MP
4969	8	0	2	1	0	1	2	1	0	1 MP
4972	8	1	3	1	0	1	3			1 MP
4983	8	0	2	1	1	1	3	1	1	1 MP
4991	6	0	3	2	0	1	2	1	0	1 MP
4992	8	1	3	2	0	1	3	1	0	1 MP
4994	5	0	4	1	1	1	3	0	0	1 MP
4996	6	1	4	1	0	1	2			1 MP
4997	8	0	2	1	0	1	2	1	0	1 MP
4999	6	0	3	2	0	0	1	0	0	1 MP
5000	5	0	4	2	1	0	2	0	0	1 MP
5001	6	1	4	1	0	1	3	1	0	1 MP
5003	5	0	4	1	1	1	3	1	0	1 MP
5004	5	0	4	3	0	1	2	0	0	1 MP
5007	8	0	2	2	0	0	1	0	0	1 MP
5008	8	0	2	1	0	1	3	0	0	1 MP
5011	8	1	3	1	1	1	2	1	1	1 MP
5012	6	0	3	1	1	1	3	0	0	1 MP
5013	11	0	1	1	0	0	1	1	0	1 MP
5014	11	0	1	1	0	1	2	1	0	1 MP
5015	12	1	2	1	0	0	2	1	0	1 MP
5016	8	0	2	2	0	0	2	1	0	1 MP
5018	6	0	3	1	0	1	3	1	0	1 MP
5019	6	1	4	2	1	0	1	1	0	1 MP
5020	22	1	1	1	0	0	2	1	0	1 MP
5023	11	0	1	1	1	1	3	0	0	1 MP
5024	8	0	2	1	0	0	1	1	0	1 MP
5026	8	0	2	1	0	1	3	1	0	1 MP
5028	6	0	3	1	1	1	3	1	1	1 MP
5029	8	1	3	1	0	0	2	0	0	1 MP
5030	11	0	1	1	0	0	1	0	0	1 MP
5031	6	0	3	3	1	0	1	0	0	1 MP
5033	11	0	1	1	0	1	2	0	0	1 MP
5037	11	0	1	2	1	1	3			1 MP
5039	6	1	4	2	1	1	2	0	0	1 MP
5041	6	1	4	3	1	0	2	1	0	1 MP
5042	6	1	4	3	1	0	2	0	0	1 MP
5045	6	0	3	1	1	0	1	1	0	1 MP
5046	6	0	3	1	0	1	3	0	0	1 MP
5048	22	1	1	1	0	1	2	1	0	1 MP
5050	22	1	1	1	1	1	3	1	0	1 MP
5053	8	0	2	1	0	0	1	0	0	1 MP
5054	6	0	3	1	1	1	3	0	0	1 MP
5055	8	1	3	1	1	0		1	0	1 MP
5060	11	0	1	2	0	0	3	0	0	1 MP
5061	11	0	1	1	0	1	3	1	0	1 MP
5062	11	0	1	1	1	1	2	1	0	1 MP
5065	6	0	3	1	1	1	3	1	1	1 MP
5066	8	1	3	1	0	0	2	1	1	1 MP
5069	8	0	2	2	0	0	2	0	0	1 MP
5070	11	0	1	1	0	1	2	1	1	1 MP
5071	12	1	2	2	0	0	2	1	0	1 MP
5072	11	0	1	2	0	1	2	1	0	1 MP
5073	8	1	3	1	1	0	1	0	0	1 MP
5074	6	0	3	2	0	0	1	1	0	1 MP
5077	11	0	1	2	1	1	2	1	0	1 MP
5079	8	0	2	1	0	1	3	0	0	1 MP
5080	11	0	1	1	0	1	3	1	0	1 MP
5084	12	1	2	2	0	0	2	1	0	1 MP
5090	22	1	1	1	0	0		0	0	1 MP
5091	22	1	1	1	0	0	1	0	0	1 MP
5092	11	0	1	1	0	1	3			1 MP
5093	11	0	1	3	0	1	3			1 MP
5094	11	0	1	1	1	1	3	1	0	1 MP
5095	11	0	1	1	0	0	2	0	0	1 MP
5096	11	0	1	1	0	0	1	0	0	1 MP
5097	6	1	4	1	1	0	2	1	0	1 MP
5098	11	0	1	2	0	0	3	0	0	1 MP
5099	6	0	3	1	1	1	3	0	1	1 MP
5101	5	0	4	1	1	1	3	1	0	1 MP
5102	6	0	3	1	1	1	3	0	0	1 MP
5103	6	0	3	1	0	1	2	0	0	1 MP
5107	5	0	4	1	1	1	1		1	1 MP
5108	11	0	1	2	0	1	3	1	0	1 MP
5109	11	0	1	1	0	0	1	1	0	1 MP
5111	11	0	1	2	1	0	1	0	0	1 MP
5112	8	0	2	1	1	1	2	1	0	1 MP
5113	6	0	3	1	0	1	3	0	0	1 MP
5114	8	0	2	3	1	1	3	0	0	1 MP
5115	6	1	4	1	0	1	2	1	0	1 MP
5116	8	1	3	1	1	1	3	1	0	1 MP
5117	8	1	3	1	0	0	2	0	1	1 MP
5121	22	1	1	3	0	0	1	1	0	1 MP
5125	6	0	3	1	0	1	3	0	1	1 MP
5126	11	0	1	1	0	1	3	0	0	1 MP
5127	8	0	2	2	0	0	1	0	0	1 MP
5128	8	1	3	2	1	1	3	1	1	1 MP
5129	6	0	3	2	0	0	2	0	0	1 MP
5133	8	1	3	1	1	0	1	0	0	1 MP
5134	8	0	2	1	0	0	2	1	0	1 MP
5135	6	0	3	1	0	1	2	1	0	1 MP
5137	5	0	4	1	1	1	2	1	1	1 MP
5138	8	0	2	1	0	0	2	1	0	1 MP
5139	5	0	4	1	1	1	2	1	0	1 MP
5140	12	1	2	1	1	0	1	1	0	1 MP
5141	22	1	1	1	0	0	2	0	0	1 MP
5142	8	0	2	1	0	0	2	0	0	1 MP
5145	12	1	2	2	1	0	1	1	0	1 MP
5148	22	1	1	2	0	0	2	1	0	1 MP
5149	8	0	2	1	1	1	1	0	0	1 MP
5150	8	1	3	3	1	1	3	1	1	1 MP
5151	6	0	3	2	1	1	3	1	0	1 MP
5152	12	1	2	1	0	0	2	1	0	1 MP
5153	12	1	2	2	1	0	3	1	0	1 MP
5154	11	0	1	1	0	0	2	1	0	1 MP
5156	8	1	3	1	1	0	2	0	0	1 MP
5157	6	0	3	1	0	0	1	1	0	1 MP
5159	8	1	3	2	0	0	1	0	0	1 MP
5161	12	1	2	1	1	1	3	1	0	1 MP
5162	6	0	3	2	1	1	2	1	0	1 MP
5163	6	1	4	1	0	1	3	1	0	1 MP
5167	8	1	3	1	1	0	2	1	0	1 MP
5168	6	0	3	1	0	1	3	1	0	1 MP
5169	8	1	3	1	1	0	2	1	0	1 MP
5170	6	1	4	1	1	0	2	0	0	1 MP
5172	8	1	3	1	1	1	3	1	0	1 MP
5173	8	1	3	3	0	1	2	1	0	1 MP
5177	22	1	1	2	0	1	3	1	0	1 MP
5178	11	0	1	2	0	0	2	1	0	1 MP
5182	6	0	3	2	0	1	3	0	0	1 MP
5183	6	0	3	1	0	0	2	0	0	1 MP
5185	5	0	4	1	0	1	3	0	0	1 MP
5186	5	0	4	1	0	0	1	0	0	1 MP
5189	8	0	2	3	0	1	2	1	0	1 MP
5190	12	1	2	2	1	1	2	1	0	1 MP
5191	8	1	3	3	1	0	2	0	0	1 MP
5192	8	1	3	1	1	0	2	1	0	1 MP
5193	6	0	3	2	0	0	1	1	0	1 MP
5199	12	1	2	2	0	0	2	1	1	1 MP
5200	11	0	1	1	1	1	3	1	0	1 MP
5201	12	1	2	3	1	1	3	1	1	1 MP
5202	8	0	2	2	0	0	2	0	0	1 MP
5206	12	1	2	2	1	1	3	1	0	1 MP
5208	6	0	3	1	1	1	1	1	0	1 MP
5210	6	1	4	2	1	1	2	1	0	1 MP
5211	5	0	4	1	1	1	3	1	0	1 MP
5214	11	0	1	2	0	1	2	0	0	1 MP
5216	6	0	3	2	0	0	1	1	1	1 MP
5223	6	0	3	1	0	1	3	1	0	1 MP
5225	6	1	4	1	0	0	1	0	0	1 MP
5226	5	0	4	3	1	1	3	1	0	1 MP
5227	8	1	3	2	1	0	2	0	0	1 MP
5228	6	0	3	1	1	0	1	0	0	1 MP
5229	11	0	1	2	0	0	1	0	0	1 MP
5230	8	0	2	2	1	0	1	1	0	1 MP
5231	8	0	2	2	1	1	1	1	0	1 MP
5237	8	1	3	2	0	1	3	1	0	1 MP
5241	11	0	1	2	0	0	1	0	0	1 MP
5242	8	0	2	2	0	1	3	0	1	1 MP
5245	6	0	3	1	0	1	3	0	0	1 MP
5247	6	0	3	1	1	1	3	0	0	1 MP
5248	6	1	4	1	0	1	3	1	0	1 MP
5250	5	0	4	2	1	1	3	0	0	1 MP
5252	6	1	4	1	0	1	2	0	1	1 MP
5253	5	0	4	1	1	0	1	1	0	1 MP
5254	5	0	4	1	1	1	3	1	0	1 MP
5257	11	0	1	2	1	1	3	1	1	1 MP
5260	8	1	3	2	1	1	2	1	0	1 MP
5261	6	0	3	1	1	0	2	1	0	1 MP
5262	8	1	3	3	1	1	2	1	0	1 MP
5263	5	0	4	3	1	0	1	0	0	1 MP
5267	8	0	2	2	0	1	2	1	0	1 MP
5269	6	0	3	2	1	1	3	0	1	1 MP
5270	8	0	2	1	0	1	2	1	0	1 MP
5272	6	1	4	2	1	0	2	1	0	1 MP
5274	5	0	4	2	1	1	3	0	1	1 MP
5275	5	0	4	1	1	1	3	0	0	1 MP
5279	8	1	3	3	0	1	3	1	1	1 MP
5282	5	0	4	3	0	1	3	1	0	1 MP
5284	12	1	2	2	0	0	2	1	0	1 MP
5285	8	0	2	3	1	1	3	0	1	1 MP
5286	8	1	3	2	1	1	3	1	0	1 MP
5287	6	0	3	3	0	0	1	0	0	1 MP
5289	5	0	4	1	1	1	2	0	0	1 MP
5290	5	0	4	1	0	1	3	1	0	1 MP
5291	8	0	2	1	0	0	2	0	0	1 MP
5292	12	1	2	1	1	1	3	1	0	1 MP
5293	12	1	2	3	1	1	3	1	0	1 MP
5297	5	0	4	2	1	1	3	1	0	1 MP
5298	5	0	4	1	1	1	2	1	0	1 MP
5299	5	0	4	2	1	1	2	0	1	1 MP
5303	5	0	4	2	0	1	3	1	0	1 MP
5320	6	0	3	1	0	1	2	1	0	1 MP
5321	5	0	4	2	1	1	3	1	0	1 MP
5325	6	0	3	2	0	0	2	1	0	1 MP
5326	6	1	4	1	1	1	2	0	0	1 MP
5334	5	0	4	1	0	1	2	0	0	1 MP
5339	6	0	3	3	0	0	1	0	0	1 MP
5343	6	0	3	2	1	1	3	1	0	1 MP
5349	11	0	1	3	0	1	3	1	0	1 MP
5363	8	1	3	3	1	0	2	1	0	1 MP
5364	5	0	4	2	1	0	1	0	0	1 MP
5367	12	1	2	1	1	1	3	1	0	1 MP
5368	5	0	4	1	1	1	3	1	1	1 MP
5369	6	1	4	1	1	1	3	0	1	1 MP
5372	11	0	1	2	0	0	1	0	0	1 MP
5375	8	1	3	1	0	0	1	1	0	1 MP
5379	6	0	3	1	0	1	3	1	0	1 MP
5380	6	0	3	3	0	1	3	1	0	1 MP
5381	6	0	3	3	0	0	2			1 MP
5382	6	1	4	1	0	0	2	1	0	1 MP
5383	6	1	4	1	1	1	2	1	1	1 MP
5384	8	0	2	2	1	1	2	0	0	1 MP
5386	6	0	3	2	1	1	3	0	0	1 MP
5387	8	1	3	1	1	1	3		1	1 MP
5393	8	1	3	2	0	0	2	1	0	1 MP
5397	11	0	1	2	0	0	1	0	0	1 MP
5401	6	0	3	3	0	1	2	0	0	1 MP
5404	6	0	3	1	1	0	1	1	0	1 MP
5406	6	1	4	2	1	1	3	1	1	1 MP
5409	5	0	4	2	1	1	3	1	0	1 MP
5413	5	0	4	2	1	1	3	0	0	1 MP
5422	6	0	3	2	1	1	3	1	0	1 MP
5425	6	1	4	2	0	0	1	0	0	1 MP
5426	6	0	3	2	0	1	1	1	0	1 MP
5435	5	0	4	3	1	1	3	0	0	1 MP
5436	6	1	4	2	1	1	3	1	0	1 MP
5437	5	0	4	2	1	1	2	0	0	1 MP
5439	8	0	2	1	1	1	3	0	0	1 MP
5441	6	1	4	2	1	1	3	1	0	1 MP
5444	5	0	4	1	1	0	1	1	0	1 MP
5445	8	0	2	3	1	0	1	1	0	1 MP
5446	12	1	2	2	0	0	2	1	0	1 MP
5452	12	1	2	2	0	0	1	1	0	1 MP
5453	12	1	2	2	1	1	3	1	1	1 MP
5455	6	0	3	3	0	0	1	0	0	1 MP
5458	8	1	3	1	1	1	3	1	0	1 MP
5459	6	0	3	1	0	1	3	1	0	1 MP
5467	6	1	4	1	1	1	2	1	0	1 MP
5468	6	0	3	1	0	1	2	1	0	1 MP
5471	5	0	4	1	1	0	2	1	0	1 MP
5477	8	0	2	1	0	0	1	0	0	1 MP
5478	8	1	3	2	1	1	3	1	1	1 MP
5479	8	0	2	2	1	1	2	0	0	1 MP
5481	8	1	3	3	1	0	1	1	0	1 MP
5490	6	1	4	1	1	1	2	1	0	1 MP
5491	6	0	3	1	1	1	3	1	1	1 MP
5494	6	1	4	2	1	1	3	1	0	1 MP
5501	11	0	1	3	0	0	2	0	0	1 MP
5505	5	0	4	1	0	1	3	0	0	1 MP
5506	22	1	1	3	0	0	2	1	0	1 MP
5514	12	1	2	3	0	0	2	1	0	1 MP
5515	12	1	2	2	1	1	3	1	0	1 MP
5516	8	0	2	3	0	0	1	0	0	1 MP
5519	11	0	1	3	0	0	1	0	0	1 MP
5521	6	0	3	3	1	0	1	1	0	1 MP
5522	8	1	3	2	0	1	3	1	0	1 MP
5523	5	0	4	2	1	1	2	1	0	1 MP
5525	8	0	2	3	1	1	2	0	0	1 MP
5530	6	0	3	2	1	1	3	1	0	1 MP
5531	6	0	3	2	0	1	2	1	0	1 MP
5533	11	0	1	3	0	0	1	0	0	1 MP
5536	5	0	4	2	1	1	2	0	0	1 MP
5537	8	1	3	2	1	0	2			1 MP
5538	6	0	3	3	0	1	3			1 MP
5540	8	1	3	1	1	1	3		1	1 MP
5544	5	0	4	1	1	1	2	1	0	1 MP
5547	11	0	1	3	0	0	1	0	0	1 MP
5549	11	0	1	3	0	0	1	0	0	1 MP
5554	8	1	3	3	0	1	3	1	0	1 MP
5555	6	0	3	1	0	1	2	0	1	1 MP
5556	6	0	3	3	0	1	3	0	0	1 MP
5557	8	1	3	3	0	1	2	1	0	1 MP
5561	6	0	3	1	1	1	3	1	1	1 MP
5567	8	1	3	2	1	1	3	0	0	1 MP
5570	6	0	3	1	0	1	2		1	1 MP
5571	8	0	2	3	0	0	1	0	0	1 MP
5577	5	0	4	2	0	0	2	0	0	1 MP
5579	6	1	4	2	1	0	1	0	0	1 MP
5580	5	0	4	2	0	1	3	1	0	1 MP
5582	8	0	2	3	0	1	1	0	0	1 MP
5583	8	0	2	1	0	1	3	0	0	1 MP
5586	5	0	4	1	1	1	2	1	1	1 MP
5587	6	0	3	1	1	1	3	1	0	1 MP
5589	8	1	3	2	1	1	3	1	0	1 MP
5591	6	0	3	3	0	0	2	1	0	1 MP
5592	8	1	3	1	0	0	1	1	0	1 MP
5599	5	0	4	1	1	1	3	1	1	1 MP
5600	6	0	3	2	1	1	3	0	0	1 MP
5601	8	1	3	1	0	0	2	1	0	1 MP
5602	6	0	3	1	1	1	1	1	0	1 MP
5605	6	1	4	1	0	0	2	0	1	1 MP
5606	5	0	4	1	1	1	2	1	1	1 MP
5607	5	0	4	1	1	0	1	1	0	1 MP
5613	11	0	1	2	0	0	2	1	0	1 MP
5614	6	0	3	1	1	1	3	0	0	1 MP
5615	6	1	4	1	1	1		1	0	1 MP
5618	6	0	3	1	1	1	2	0	0	1 MP
5619	6	1	4	1	0	1	3	1	0	1 MP
5621	5	0	4	1	1	1	3	1	0	1 MP
5622	5	0	4	3	1	1	3	1	1	1 MP
5624	11	0	1	3	0	0	3	0	0	1 MP
5625	5	0	4	1	1	1	2	0	0	1 MP
5626	22	1	1	1	0	1	3	1	0	1 MP
5627	8	0	2	1	1	1	3			1 MP
5628	8	1	3	2	0	0	2	1	0	1 MP
5632	11	0	1	2	0	0	2	0	0	1 MP
5633	11	0	1	3	0	0	1	0	0	1 MP
5636	8	0	2	2	0	1	2	0	0	1 MP
5637	6	1	4	2	1	0	1	0	0	1 MP
5638	11	0	1	2	0	0	1	0	0	1 MP
5639	8	0	2	2	1	1	2	1	0	1 MP
5640	8	1	3	1	1	0	2	1	1	1 MP
5641	11	0	1	3	0	0	1	0	0	1 MP
5647	5	0	4	2	1	0	2	1	0	1 MP
5648	5	0	4	1	0	1	2	0	0	1 MP
5652	5	0	4	1	1	1	3	1	0	1 MP
5657	6	0	3	1	0	1	2	0	0	1 MP
5658	8	1	3	1	0	0	3	1	0	1 MP
5659	5	0	4	1	1	1	3	0	0	1 MP
5661	5	0	4	1	1	1	2	1	0	1 MP
5666	6	0	3	1	0	1	2			1 MP
5667	6	0	3	3	1	1	1	1	0	1 MP
5669	5	0	4	1	1	1	3	0	0	1 MP
5670	5	0	4	1	0	1	3	0	0	1 MP
5672	5	0	4	2	1	1	3	0	1	1 MP
5675	5	0	4	1	1	0	1	1	0	1 MP
5679	8	1	3	2	1	0	2	1	0	1 MP
5682	8	0	2	2	1	1	3	0	1	1 MP
5683	6	0	3	2	1	1	2	1	0	1 MP
5684	8	1	3	1	1	0	2	1	1	1 MP
5687	5	0	4	1	1	1	2	1	1	1 MP
5688	22	1	1	2	0	0	1	1	0	1 MP
5691	8	0	2	3	1	0	1	1	0	1 MP
5693	8	1	3	2	1	1	3	1	0	1 MP
5694	5	0	4	1	1	1	3			1 MP
5695	6	1	4	1	0	1	3			1 MP
5698	11	0	1	3	1	0	1	0	0	1 MP
5701	12	1	2	1	1	0	1	0	0	1 MP
5703	11	0	1	2	0	0	2			1 MP
5704	12	1	2	3	1	1	3	0	0	1 MP
5706	22	1	1	2	0	1	3	1	0	1 MP
5716	8	0	2	2	1	1	3	1	0	1 MP
5722	6	0	3	2	0	0	1	0	0	1 MP
5727	8	0	2	1	0	1	3	0	0	1 MP
5736	12	1	2	1	0	0	2	1	0	1 MP
5737	8	0	2	1	0	1	3	0	0	1 MP
5742	6	0	3	3	0	1	3	1	0	1 MP
5743	6	0	3	1	1	1	3	1	0	1 MP
5745	6	0	3	2	1	1	3	1	1	1 MP
5748	6	1	4	1	0	1	3	0	0	1 MP
5749	22	1	1	2	1	1	3	1	0	1 MP
5752	6	0	3	1	1	1	3	0	1	1 MP
5755	22	1	1	3	0	0	1	1	0	1 MP
5757	5	0	4	1	0	0	1	1	0	1 MP
5758	8	0	2	3	0	1	3	1	0	1 MP
5759	8	0	2	2	0	1	3	1	0	1 MP
5762	8	1	3	1	0	1	2	1	0	1 MP
5763	22	1	1	2	0	0	3	1	0	1 MP
5764	5	0	4	1	1	1	2	1	1	1 MP
5765	8	0	2	1	0	1	2	0	0	1 MP
5770	8	0	2	2	0	1	1	0	0	1 MP
5773	6	0	3	1	1	1	3	0	0	1 MP
5774	6	1	4	1	1	1	3	1	0	1 MP
5783	5	0	4	1	0	0	1	1	0	1 MP
5786	5	0	4	1	0	1	3	1	0	1 MP
5788	8	1	3	2	0	1	3	1	0	1 MP
5793	6	0	3	1	0	1	3	0	0	1 MP
5797	8	1	3	1	1	1	2	1	0	1 MP
5798	6	1	4	1	0	1	3	1	0	1 MP
5799	5	0	4	1	1	1	2	0	0	1 MP
5800	8	1	3	1	0	1	3	1	0	1 MP
5803	8	0	2	1	0	1	3	1	0	1 MP
5811	5	0	4	1	1	1	3	0	0	1 MP
5813	6	1	4	1	1	0	2	0	0	1 MP
5815	12	1	2	1	1	1	3	1	1	1 MP
5816	8	1	3	2	1	0	1	1	0	1 MP
5817	6	0	3	3	0	0	1	1	0	1 MP
5834	11	0	1	3	0	1	3	0	0	1 MP
5840	11	0	1	2	0	0	2	1	0	1 MP
5841	8	1	3	1	1	0	1	0	0	1 MP
5843	6	0	3	1	1	1	2	0	0	1 MP
5844	6	1	4	1	0	1	3	1	1	1 MP
5846	8	0	2	1	0	0	1	0	0	1 MP
5850	12	1	2	1	0	0	1	0	0	1 MP
5851	8	1	3	1	1	0	3	0	0	1 MP
5855	11	0	1	3	0	0	1	0	0	1 MP
5856	11	0	1	1	1	1	3	1	0	1 MP
5859	6	0	3	1	1	1	3	0	0	1 MP
5860	5	0	4	1	1	1	3	1	1	1 MP
5861	8	1	3	1	1	1		1	0	1 MP
5862	8	1	3	1	0	0	2	1	0	1 MP
5863	6	0	3	2	1	1	2	0	0	1 MP
5864	6	0	3	2	1	1	2	0	1	1 MP
5868	22	1	1	2	0	0	1	1	0	1 MP
5869	6	0	3	1	1	1	3	0	0	1 MP
5873	5	0	4	1	1	0	1	0	0	1 MP
5874	5	0	4	1	1	1	3	1	0	1 MP
5877	6	0	3	1	1	1	3	1	0	1 MP
5878	6	0	3	2	1	0	2	1	0	1 MP
5880	8	1	3	1	0	0	2	1	0	1 MP
5881	5	0	4	1	1	0	2	1	0	1 MP
5890	5	0	4	1	0	1	3	1	0	1 MP
5892	6	0	3	1	0	1	3	0	0	1 MP
5893	11	0	1	2	0	1	2	0	1	1 MP
5894	8	0	2	1	1	1	2	0	1	1 MP
5904	8	0	2	3	0	0	1	0	0	1 MP
5906	8	1	3	1	1	1	3	0	0	1 MP
5907	11	0	1	1	0	1	3	1	0	1 MP
5910	11	0	1	1	0	1	3	1	0	1 MP
5923	12	1	2	3	1	1	3	1	0	1 MP
5924	12	1	2	3	0	1	2	1	0	1 MP
5930	12	1	2	2	0	0	1	1	0	1 MP
5932	8	1	3	1	0	0	2	1	0	1 MP
5935	22	1	1	1	0	1	3	1	0	1 MP
5936	11	0	1	2	0	1	2	0	0	1 MP
5939	8	1	3	1	0	1	3	1	0	1 MP
5940	6	0	3	1	1	1	3			1 MP
5941	8	1	3	1	0	0	2	0	0	1 MP
5945	11	0	1	2	0	0	2	1	0	1 MP
5949	6	0	3	1	1	1	3	1	1	1 MP
5950	11	0	1	1	0	0	2	1	0	1 MP
5952	8	0	2	1	0	1	3	1	0	1 MP
5953	6	0	3	2	0	1	1	0	1	1 MP
5954	6	0	3	1	0	0	1	0	0	1 MP
5958	11	0	1	2	1	0	1	0	0	1 MP
5960	22	1	1	1	0	0	1	1	0	1 MP
5962	12	1	2	1	0	0	1	0	0	1 MP
5965	8	0	2	2	0	1	2	0	0	1 MP
5967	8	1	3	2	1	1	3	1	0	1 MP
5968	6	0	3	1	0	1	3	1	0	1 MP
5969	6	1	4	1	1	1	3	1	0	1 MP
5973	8	0	2	1	0	1	3	0	0	1 MP
5976	11	0	1	1	0	0	1	1	0	1 MP
5979	11	0	1	1	0	1	2	1	1	1 MP
5981	8	0	2	1	1	0	2	0	0	1 MP
5982	6	0	3	1	1	1	2	1	0	1 MP
5983	6	1	4	1	0	0	1	1	0	1 MP
5984	6	0	3	1	0	1	3	0	1	1 MP
5985	6	0	3	1	0	0	1	0	0	1 MP
5986	6	0	3	1	0	1	2	1	0	1 MP
5988	5	0	4	1	0	1	2	1	0	1 MP
5989	22	1	1	2	0	0	1	1	0	1 MP
5990	22	1	1	2	0	1	3	1	0	1 MP
5991	8	0	2	1	1	1	3	1	0	1 MP
5993	6	0	3	1	1	1	3	1	0	1 MP
5994	8	1	3	3	1	0	2	1	0	1 MP
5995	5	0	4	1	1	1	3	0	0	1 MP
5997	12	1	2	1	1	1	3	1	0	1 MP
5998	6	1	4	1	0	0	1			1 MP
6001	11	0	1	1	0	1	3	1	0	1 MP
6003	8	0	2	1	0	1	3	0	0	1 MP
6005	12	1	2	2	1	1	3	0	0	1 MP
6007	8	1	3	1	0	0	1	1	0	1 MP
6009	11	0	1	2	1	1	3	1	0	1 MP
6010	11	0	1	1	0	1	3	1	1	1 MP
6011	8	0	2	1	0	1	3	0	0	1 MP
6012	12	1	2	1	1	1	3	1	0	1 MP
6013	6	0	3	1	1	1	3	1	1	1 MP
6016	6	0	3	1	0	1	3			1 MP
6017	8	1	3	1	1	1	3	1	0	1 MP
6018	8	1	3	1	1	1	3	1	0	1 MP
6019	5	0	4	2	0	1	2	1	0	1 MP
6020	6	0	3	1	0	1	2	0	0	1 MP
6023	6	1	4	1	1	1	3	0	1	1 MP
6024	5	0	4	1	1	1	3	1	1	1 MP
6025	6	1	4	1	1	0	2	0	0	1 MP
6026	6	0	3	1	0	0	1	0	0	1 MP
6027	8	0	2	2	0	0	1	0	0	1 MP
6029	8	1	3	1	1	0	2	1	0	1 MP
6031	5	0	4	1	1	1	2	1	0	1 MP
6032	11	0	1	1	0	0	2	0	0	1 MP
6033	11	0	1	2	0	1	2	0	0	1 MP
6035	6	0	3	1	1	1	3	0	0	1 MP
6036	5	0	4	1	1	1	3	0	0	1 MP
6038	6	1	4	1	1	1	3	1	0	1 MP
6039	5	0	4	1	1	0	2	1	0	1 MP
6040	8	1	3	1	1	0	1	1	0	1 MP
6041	11	0	1	1	0	1	3	1	0	1 MP
6042	12	1	2	1	0	1	3	1	0	1 MP
6043	11	0	1	1	0	0	1	0	0	1 MP
6044	8	0	2	1	1	0	2	0	0	1 MP
6046	8	1	3	1	1	1	3	1	0	1 MP
6047	6	1	4	1	0	0	2	0	0	1 MP
6054	6	0	3	1	0	1	3	1	0	1 MP
6055	11	0	1	1	0	1	3	0	0	1 MP
6057	8	0	2	1	0	0	2	0	0	1 MP
6059	6	0	3	1	0	0	1	0	0	1 MP
6060	5	0	4	1	1	1	3			1 MP
6061	6	1	4	1	0	0	1	1	0	1 MP
6063	8	1	3	1	1	0	2	0	0	1 MP
6064	5	0	4	1	0	1	2	1	0	1 MP
6066	8	1	3	2	1	1	3	1	1	1 MP
6067	8	1	3	1	0	0	1	1	0	1 MP
6068	6	0	3	1	0	1	3	0	0	1 MP
6069	8	1	3	2	1	1	3	1	0	1 MP
6071	11	0	1	1	0	1	3	1	1	1 MP
6072	12	1	2	2	1	0	2	0	0	1 MP
6074	8	1	3	3	1	1	3	1	0	1 MP
6075	6	0	3	2	0	1	2	1	0	1 MP
6077	5	0	4	1	0	0	2	0	0	1 MP
6078	5	0	4	1	1	0	1	1	0	1 MP
6080	11	0	1	1	0	1	2	0	0	1 MP
6082	12	1	2	1	1	0	1	0	0	1 MP
6086	8	0	2	1	1	1	3	0	0	1 MP
6087	12	1	2	3	0	0	2	1	0	1 MP
6089	11	0	1	3	0	0	1	0	0	1 MP
6090	6	0	3	1	0	1	2	0	0	1 MP
6091	8	1	3	1	1	1	2	1	0	1 MP
6092	8	1	3	2	1	0	1	1	0	1 MP
6093	8	0	2	1	0	0	1	1	0	1 MP
6095	8	1	3	2	1	1	3	1	1	1 MP
6096	6	1	4	1	1	0	1	0	0	1 MP
6098	8	0	2	2	0	1	3	1	1	1 MP
6099	6	0	3	1	0	1	3	0	0	1 MP
6100	6	0	3	1	0	1	2	0	1	1 MP
6102	22	1	1	1	0	1	3	0	0	1 MP
6103	8	0	2	1	0	1	3	1	0	1 MP
6105	6	1	4	2	1	0	2			1 MP
6107	22	1	1	2	0	0	2	1	0	1 MP
6108	6	0	3	1	0	1	2	1	0	1 MP
6109	8	0	2	1	0	0	3	0	1	1 MP
6111	12	1	2	2	1	1	3	1	0	1 MP
6112	8	1	3	1	1	0	2	1	0	1 MP
6113	6	0	3	1	0	1	3	1	1	1 MP
6115	8	1	3	1	1	0	2			1 MP
6117	6	0	3	3	1	0	1	1	0	1 MP
6118	8	1	3	2	1	1	3	1	0	1 MP
6119	6	0	3	1	0	1	3	1	1	1 MP
6120	8	1	3	1	1	1	3	1	1	1 MP
6121	11	0	1	2	0	0	1	1	0	1 MP
6123	8	0	2	1	0	1	3	1	0	1 MP
6125	8	0	2	1	0	1	2	1	0	1 MP
6128	12	1	2	1	0	0	1	1	0	1 MP
6130	5	0	4	1	1	1	2			1 MP
6131	8	1	3	1	0	0	1	1	1	1 MP
6133	11	0	1	1	0	1	3	1	0	1 MP
6136	8	1	3	1	1	1	3	1	1	1 MP
6137	8	1	3	1	1	1	3	1	0	1 MP
6138	6	1	4	1	1	0	2	1	0	1 MP
6139	11	0	1	1	0	0	2	0	0	1 MP
6142	6	0	3	2	1	0	1	1	0	1 MP
6145	8	0	2	2	1	1	3	1	0	1 MP
6146	6	0	3	2	0	1	3	1	0	1 MP
6147	8	1	3	1	0	0	1	1	0	1 MP
6148	6	1	4	1	1	1	2	0	0	1 MP
6151	12	1	2	1	1	0	2	1	0	1 MP
6152	8	0	2	2	1	1	3	1	1	1 MP
6154	8	0	2	2	1	1	3	1	0	1 MP
6155	6	0	3	2	1	0	1	0	1	1 MP
6157	6	0	3	1	0	1	3	0	0	1 MP
6158	8	1	3	1	1	0	1	1	0	1 MP
6161	8	0	2	2	0	0	2	1	0	1 MP
6164	12	1	2	2	0	0	2	1	0	1 MP
6167	5	0	4	1	1	1	3	0	1	1 MP
6168	22	1	1	3	0	1	3	1	0	1 MP
6169	8	0	2	2	0	1	3	1	0	1 MP
6172	5	0	4	1	0	1	3			1 MP
6174	8	0	2	2	0	0	2	0	0	1 MP
6185	6	0	3	1	1	1	3	1	1	1 MP
6189	8	0	2	1	0	0	2	0	0	1 MP
6190	8	1	3	1	0	0	2			1 MP
6193	8	0	2	2	0	0	1	0	0	1 MP
6195	11	0	1	1	0	0	1	1	0	1 MP
6196	22	1	1	1	0	1	3	1	0	1 MP
6199	8	1	3	1	1	0	3	1	0	1 MP
6201	11	0	1	1	1	1	3	1	1	1 MP
6203	11	0	1	1	0	1	2	0	0	1 MP
6208	8	1	3	1	0	0	3			1 MP
6209	6	0	3	2	0	1	2	1	0	1 MP
6210	8	1	3	1	1	1	3	1	0	1 MP
6213	8	1	3	1	0	0	3	1	0	1 MP
6214	6	0	3	1	1	1	3	1	0	1 MP
6217	6	0	3	1	0	1	1	0	0	1 MP
6218	6	1	4	1	1	1	3	1	1	1 MP
6220	11	0	1	2	0	1	3	1	0	1 MP
6222	6	0	3	1	1	1	2	1	0	1 MP
6229	22	1	1	2	0	0	1	0	0	1 MP
6230	22	1	1	1	1	1	3			1 MP
6231	11	0	1	1	0	1	3	0	0	1 MP
6233	8	0	2	3	0	0	1	1	0	1 MP
6234	8	0	2	2	1	0	2	0	0	1 MP
6235	8	0	2	1	0	1	2	1	0	1 MP
6236	8	1	3	1	0	0	2	1	0	1 MP
6237	8	1	3	1	0	0	2	0	0	1 MP
6238	6	1	4	2	1	0	1	0	0	1 MP
6239	5	0	4	1	1	1	3	1	0	1 MP
6240	6	1	4	1	1	0	2		1	1 MP
6241	6	1	4	1	0	1	3	0	0	1 MP
6242	5	0	4	1	1	1	3	1	0	1 MP
6244	6	0	3	1	0	1	3	0	0	1 MP
6246	6	0	3	2	0	0	1			1 MP
6247	6	1	4	2	1	1	3	0	0	1 MP
6249	5	0	4	1	0	1	1	0	0	1 MP
6251	8	0	2	2	0	1	3	1	1	1 MP
6253	6	0	3	1	0	0	1	1	1	1 MP
6254	8	1	3	1	1	0	2	0	0	1 MP
6255	5	0	4	1	1	1	3	1	1	1 MP
6256	11	0	1	2	0	0	2	1	0	1 MP
6258	11	0	1	3	1	0	1	1	1	1 MP
6259	8	0	2	1	0	0	1	1	0	1 MP
6263	12	1	2	1	0	1	3	1	0	1 MP
6264	6	0	3	1	1	1	2	1	0	1 MP
6268	8	0	2	1	1	0	1	1	0	1 MP
6269	8	0	2	1	1	0	1	0	0	1 MP
6271	6	0	3	1	0	0	2	0	0	1 MP
6274	22	1	1	1	1	1	3	0	0	1 MP
6275	11	0	1	2	0	0	1	0	0	1 MP
6277	8	0	2	3	1	0	2	0	0	1 MP
6278	8	0	2	1	0	1	3	1	0	1 MP
6281	5	0	4	1	1	0	1	1	0	1 MP
6282	6	1	4	1	1	1	3	1	0	1 MP
6283	8	0	2	1	1	1	3	1	1	1 MP
6284	8	0	2	2	0	1	3	1	0	1 MP
6286	11	0	1	1	1	1	3	0	0	1 MP
6289	11	0	1	1	0	1	3	0	0	1 MP
6291	8	0	2	1	0	0	2	0	0	1 MP
6292	11	0	1	1	1	1	3	1	1	1 MP
6294	6	0	3	1	1	1	3	0	0	1 MP
6295	8	1	3	2	1	1	3	0	0	1 MP
6297	8	1	3	1	0	0	2	1	0	1 MP
6298	8	1	3	1	1	0	1	0	0	1 MP
6299	6	0	3	1	1	1	3	1	0	1 MP
6302	6	1	4	1	0	1	3	1	0	1 MP
6305	22	1	1	2	1	0	3	0	0	1 MP
6306	11	0	1	1	0	1	2	1	0	1 MP
6313	6	1	4	1	1	0	2	0	1	1 MP
6315	8	1	3	3	1	0	2	1	0	1 MP
6317	8	0	2	1	0	0	1	0	0	1 MP
6318	12	1	2	2	0	0	2	1	0	1 MP
6320	8	1	3	1	1	0	2	1	0	1 MP
6321	5	0	4	1	1	0	2	1	0	1 MP
6322	11	0	1	1	0	1	3	0	0	1 MP
6323	8	0	2	1	1	0	1	0	0	1 MP
6324	6	0	3	2	0	1	3	0	0	1 MP
6325	5	0	4	1	1	1	3	1	1	1 MP
6330	8	0	2	1	1	1	3	1	1	1 MP
6331	12	1	2	1	0	0	1	0	0	1 MP
6332	6	0	3	1	1	1	3	0	1	1 MP
6337	8	1	3	1	1	0	2	1	1	1 MP
6341	8	0	2	1	1	1	3	0	0	1 MP
6343	8	1	3	1	1	0	2	0	0	1 MP
6345	6	1	4	1	1	1	3	1	0	1 MP
6347	22	1	1	2	0	0	2	1	0	1 MP
6350	8	0	2	1	1	1	3	0	0	1 MP
6351	6	0	3	1	1	1	3	0	0	1 MP
6352	5	0	4	1	1	1	3	0	1	1 MP
6354	5	0	4	1	1	1	3	1	1	1 MP
6356	6	1	4	1	1	1	2	1	0	1 MP
6357	5	0	4	1	1	1	1	1	0	1 MP
6358	11	0	1	2	0	0	2	1	0	1 MP
6360	6	0	3	1	1	0	2	1	0	1 MP
6361	8	0	2	2	1	1	2	1	0	1 MP
6362	6	1	4	1	1	0	2	0	0	1 MP
6367	8	0	2	1	1	1	3	1	1	1 MP
6368	12	1	2	2	1	0	2	1	0	1 MP
6372	11	0	1	2	0	1	3	1	0	1 MP
6374	8	1	3	1	0	0	2	1	0	1 MP
6375	8	0	2	1	1	0	1	0	0	1 MP
6376	8	0	2	2	0	0	1	0	0	1 MP
6377	12	1	2	1	0	1	3	1	0	1 MP
6381	6	1	4	1	1	1	3	1	1	1 MP
6382	11	0	1	1	0	0	3	0	0	1 MP
6383	22	1	1	1	1	0	2	0	0	1 MP
6385	6	0	3	1	1	1	3	0	0	1 MP
6386	8	0	2	1	0	1	3	0	0	1 MP
6391	6	1	4	1	1	1	2		1	1 MP
6392	6	0	3	1	1	1	2	1	0	1 MP
6393	5	0	4	1	1	1	3	0	0	1 MP
6394	6	0	3	1	0	1	3	0	0	1 MP
6395	8	0	2	1	1	1	2	1	0	1 MP
6396	22	1	1	2	0	0	1	0	0	1 MP
6397	8	0	2	1	0	1	3	1	1	1 MP
6398	11	0	1	2	0	1	2	1	0	1 MP
6399	8	0	2	1	1	1	1	0	0	1 MP
6400	5	0	4	1	0	1	2	1	0	1 MP
6401	8	1	3	1	1	0	1	0	0	1 MP
6402	11	0	1	1	0	0	1	0	0	1 MP
6403	8	0	2	1	0	1	1	0	0	1 MP
6406	8	0	2	1	0	0	1	0	0	1 MP
6407	11	0	1	1	0	0	1	0	0	1 MP
6408	5	0	4	2	1	1	2	1	0	1 MP
6410	8	0	2	1	1	1	3	0	0	1 MP
6412	8	0	2	1	1	1	3	1	0	1 MP
6413	22	1	1	2	1	1	3	1	0	1 MP
6414	12	1	2	1	0	0	2	1	0	1 MP
6415	12	1	2	1	1	0	1	0	1	1 MP
6417	8	0	2	2	1	1	2	0	0	1 MP
6419	12	1	2	1	0	0	2	1	0	1 MP
6420	8	0	2	2	0	0	1	1	0	1 MP
6421	5	0	4	1	1	1	3	1	0	1 MP
6426	8	0	2	3	1	1	3	1	1	1 MP
6428	6	1	4	1	0	1	3	1	0	1 MP
6429	6	1	4	1	1	1	3	1	0	1 MP
6432	8	0	2	1	0	0	1	0	0	1 MP
6434	8	0	2	1	1	1	2	1	1	1 MP
6435	6	0	2	1	0	0	2	1	0	1 MP
6436	8	0	2	2	0	1	3	1	0	1 MP
6437	8	0	2	1	0	1	3	0	0	1 MP
6439	8	0	2	1	0	0	1	1	0	1 MP
6440	11	0	1	3	1	0	2	1	0	1 MP
6441	11	0	1	2	0	1	3	1	0	1 MP
6443	22	1	1	2	0	0	2	1	0	1 MP
6444	5	0	4	1	0	1	2	0	0	1 MP
6446	8	0	2	1	1	1	3	1	0	1 MP
6447	8	0	2	1	0	0	2	1	0	1 MP
6449	22	1	1	1	1	1	3	1	1	1 MP
6451	6	1	4	1	0	0	1	1	0	1 MP
6453	11	0	1	2	0	0	1	1	0	1 MP
6455	8	0	2	3	1	0	2	0	0	1 MP
6457	22	1	1	2	1	1	3	1	0	1 MP
6458	8	0	2	3	1	0	2	1	0	1 MP
6459	8	0	2	2	0	0	2	1	0	1 MP
6461	12	1	2	3	1	1	3	1	0	1 MP
6468	12	1	2	1	0	1	2	1	0	1 MP
6472	5	0	4	1	1	0	2	1	0	1 MP
6473	5	0	4	1	1	1	3	1	1	1 MP
6477	11	0	1	2	0	1	3	1	0	1 MP
6483	8	0	2	3	0	1	3	0	0	1 MP
6484	8	0	2	1	1	0	1	1	0	1 MP
6485	5	0	4	1	1	1	3	0	1	1 MP
6490	8	0	2	2	1	1	3	1	0	1 MP
6491	5	0	4	1	1	1	3	1	0	1 MP
6494	8	0	2	1	0	1	3	1	0	1 MP
6497	5	0	4	1	1	0	2	0	0	1 MP
6499	8	0	2	2	0	1	2	0	0	1 MP
6501	8	0	2	2	0	1	2	1	0	1 MP
6502	8	0	2	3	0	1	2	0	0	1 MP
6506	12	1	2	2	0	1	3	1	0	1 MP
6514	11	0	1	3	0	0	2	0	0	1 MP
6515	8	0	2	2	1	1	3	1	0	1 MP
6517	8	0	2	3	0	1	2	0	0	1 MP
6518	6	1	4	2	0	0	2	1	0	1 MP
6534	22	1	1	1	1	0	2	1	0	1 MP
6536	5	0	4	2	1	1	3	1	0	1 MP
6542	8	0	2	1	1	1	3	0	0	1 MP
6547	11	0	1	2	0	1	3	1	1	1 MP
6549	6	0	3	1	1	1	3	1	0	1 MP
6552	11	0	1	3	0	0	1	1	0	1 MP
6555	6	0	3	1	1	1	3	0	0	1 MP
6560	8	0	2	3	0	1	3	0	0	1 MP
6571	5	0	4	1	1	1	2	0	0	1 MP
6575	5	0	4	2	0	1	3	1	0	1 MP
6576	6	1	4	2	1	1	2	1	0	1 MP
6579	11	0	1	1	0	0	1	1	0	1 MP
6581	8	1	3	2	1	1	3	1	0	1 MP
6582	11	0	1	2	0	0	1	0	0	1 MP
6586	22	1	1	1	0	0	2	1	0	1 MP
6588	6	0	3	1	1	0	1	1	0	1 MP
6589	5	0	4	1	0	1	3	0	0	1 MP
6591	11	0	1	1	0	1	3	0	0	1 MP
6592	11	0	1	3	0	0	2	1	0	1 MP
6593	11	0	1	1	0	1	3	1	0	1 MP
6594	8	0	2	1	0	1	2	1	0	1 MP
6595	8	0	2	2	0	1	2	0	0	1 MP
6597	6	1	4	1	0	1	3	1	0	1 MP
6599	5	0	4	1	1	1	3	1	1	1 MP
6603	5	0	4	1	1	1	3	0	0	1 MP
6604	6	1	4	1	0	0	3	0	0	1 MP
6605	11	0	1	2	0	0	2	1	0	1 MP
6606	6	1	4	1	1	0	2	1	1	1 MP
6608	11	0	1	2				0	0	1 MP
6609	11	0	1	2	0	0	2	0	0	1 MP
6619	6	1	4	1	1	1	3	1	1	1 MP
6621	6	1	4	1	1	0	2	1	0	1 MP
6622	8	0	2	2	0	1	2	0	0	1 MP
6623	8	0	2	2	0	0	1	0	0	1 MP
6627	6	1	4	1	0	0	2	0	0	1 MP
6628	6	1	4	1	1	1	2	1	1	1 MP
6634	6	1	4	2	1	1	3	0	1	1 MP
6635	5	0	4	1	1	0	1	0	0	1 MP
6642	11	0	1	3	0	1	2			1 MP
6645	11	0	1	2	0	0	1	0	0	1 MP
6647	8	0	2	1	0	1	3	1	0	1 MP
6651	8	0	2	2	0	0	2	0	0	1 MP
6652	12	1	2	2	0	1	3	1	0	1 MP
6654	11	0	1	3	0	0	1	1	0	1 MP
6655	5	0	4	3	1	1	3	1	0	1 MP
6656	6	1	4	2	0	1	3	0	1	1 MP
6659	12	1	2	2	1	1	3	1	1	1 MP
6660	12	1	2	2	0	1	3	1	0	1 MP
6665	5	0	4	2	1	1	3	1	0	1 MP
6666	11	0	1	1	0	0	1	0	1	1 MP
6667	22	1	1	3	0	0	2	0	0	1 MP
6669	5	0	4	1	1	1	3	1	0	1 MP
6670	11	0	1	1	0	1	3	1	0	1 MP
6671	8	0	2	3	1	1	2	1	0	1 MP
6672	5	0	4	1	1	1	2	1	0	1 MP
6673	6	1	4	1	1	1	2			1 MP
6674	5	0	4	1	1	1	3	1	1	1 MP
6675	5	0	4	2	1	1	3			1 MP
6677	8	0	2	1	1	1	2	1	0	1 MP
6678	6	0	3	2	0	0	1	0	0	1 MP
6680	6	1	4	1	1	0	2	1	0	1 MP
6681	22	1	1	3	0	0	1	0	0	1 MP
6686	5	0	4	1	1	0	1	1	0	1 MP
6689	11	0	1	1	0	1	2	0	0	1 MP
6691	8	0	2	3	0	0	1	0	0	1 MP
6692	12	1	2	3	0	1	2	1	0	1 MP
6693	6	0	3	1	0	0	2	0	0	1 MP
6696	22	1	1	2	0	0	2	1	0	1 MP
6697	8	0	2	2	0	1	2	0	0	1 MP
6701	6	1	4	1	1	1	3	0	1	1 MP
6705	12	1	2	2	0	1	2	1	0	1 MP
6713	6	1	4	1	1	0	1	1	0	1 MP
6714	6	1	4	1	0	0	2	0	0	1 MP
6718	5	0	4	2	0	1	3	0	0	1 MP
6719	5	0	4	3	1	1	2	1	0	1 MP
6720	6	1	4	2	0	1	3	0	0	1 MP
6722	5	0	3	1	0	0	1	0	0	1 MP
6723	6	1	4	2	0	1	3	0	0	1 MP
6726	5	0	4	1	1	1	3	0	0	1 MP
6730	6	1	4	3	1	1	3	1	1	1 MP
6731	5	0	4	2	0	0	2	0	0	1 MP
6732	22	1	1	1	1	1	3	0	0	1 MP
6736	22	1	1	2	0	0	1	1	0	1 MP
6738	6	0	3	1	1	1	3	0	0	1 MP
6739	8	0	2	1	0	1	2	1	0	1 MP
6740	5	0	4	3	0	1	2	1	0	1 MP
6749	12	1	2	1	1	0	2	1	0	1 MP
6752	11	0	1	2	1	1	3	0	0	1 MP
6753	11	0	1	2	0	0	1	0	0	1 MP
6754	22	1	1	2	0	1	3	1	0	1 MP
6756	8	0	2	2	0	0	1	1	1	1 MP
6759	11	0	1	1	1	1	3	1	0	1 MP
6761	8	0	2	1	1	1	3	0	1	1 MP
6762	8	0	2	1	0	1	3	0	0	1 MP
6767	11	0	1	2	0	1	2	1	0	1 MP
6768	11	0	1	1	0	1	3	1	0	1 MP
6770	11	0	1	1	0	1	1	0	0	1 MP
6771	11	0	1	1	0	1	2	1	0	1 MP
6772	22	1	1	1	1	0	2	1	0	1 MP
6775	8	0	2	1	1	1	3	1	0	1 MP
6776	8	0	2	2	0	0	1	0	0	1 MP
6779	8	1	3	1	1	1	3	1	1	1 MP
6783	22	1	1	1	0	0	2	1	0	1 MP
6784	8	0	2	1	1	1	2	0	1	1 MP
6789	12	1	2	1	0	1	3	0	0	1 MP
6790	8	0	2	1	0	1	3	1	0	1 MP
6792	11	0	1	1	1	1	3	1	0	1 MP
6793	8	0	2	1	1	1	3	1	0	1 MP
6795	5	0	4	1	0	1	2	0	0	1 MP
6797	5	0	4	1	1	1	2	1	0	1 MP
6798	11	0	1	1	0	0	1	0	1	1 MP
6799	22	1	1	2	0	1	3	1	0	1 MP
6800	8	0	2	1	0	1	2	0	0	1 MP
6801	8	0	2	1	1	1	3	0	0	1 MP
6803	5	0	4	1	1	1	3	0	0	1 MP
6804	6	1	4	1	0	0	2	0	1	1 MP
6807	8	0	2	2	0	1	3	1	0	1 MP
6810	8	0	2	1	0	1	2	0	0	1 MP
6812	22	1	1	1	1	1	3	1	0	1 MP
6813	11	0	1	1	1	1	2	1	0	1 MP
6814	6	0	3	1	1	1	3	1	0	1 MP
6816	11	0	1	1	0	0	2	0	0	1 MP
6819	22	1	1	2	0	0	1	0	0	1 MP
6823	6	1	4	1	1	0	1			1 MP
6825	5	0	4	1	1	1	2	0	1	1 MP
6828	11	0	1	2	0	1	3	0	0	1 MP
6829	12	1	2	2	1	1	3			1 MP
6831	11	0	1	1	0	1	1	0	0	1 MP
6832	8	0	2	1	0	1	3	1	0	1 MP
6835	11	0	1	1	0	1	2	0	0	1 MP
6837	22	1	1	1	0	1	2	0	0	1 MP
6838	22	1	1	1	0	0	1	1	0	1 MP
6840	22	1	1	1	0	0	3	1	0	1 MP
6841	22	1	1	1	0	0	2	0	0	1 MP
6842	11	0	1	1	0	1	3	1	0	1 MP
6848	12	1	2	2	0	0	2	1	0	1 MP
6854	5	0	4	1	0	1	3	1	0	1 MP
6859	8	0	2	1	1	1	3	1	1	1 MP
6861	5	0	4	2	0	1	2	1	1	1 MP
6862	5	0	4	1	1	1	3	1	0	1 MP
6867	12	1	2	1	1	1	3	1	1	1 MP
6868	12	1	2	1	1	1	3	1	0	1 MP
6869	5	0	4	3	1	1	3	1	1	1 MP
6876	6	1	4	1	1	1	3			1 MP
6877	11	0	1	2	0	1	2	1	0	1 MP
6881	6	1	4	3	0	0	2	1	0	1 MP
6882	5	0	4	1	0	1	3	1	0	1 MP
6892	5	0	4	1	1	1	3	1	0	1 MP
6893	22	1	1	2	0	1	3	1	0	1 MP
6901	11	0	1	2	1	1	3	1	0	1 MP
6902	22	1	1	1	1	1	3	1	0	1 MP
6903	12	1	2	1	0	0	2	1	0	1 MP
6904	8	0	2	3	1	1	3	0	0	1 MP
6905	8	0	2	1	0	1	3	0	0	1 MP
6906	8	0	2	1	0	1	3	1	0	1 MP
6907	12	1	2	2	0	1	2	1	0	1 MP
6908	12	1	2	1	0	0	2	1	0	1 MP
6910	8	0	2	3	1	1	3	0	0	1 MP
6911	8	0	2	1	0	1	3	1	0	1 MP
6912	6	0	3	1	0	1	3	0	0	1 MP
6916	6	1	4	1	1	1	3	0	0	1 MP
6917	6	1	4	1	0	1	2	0	0	1 MP
6919	5	0	4	1	0	1	3	0	0	1 MP
6921	6	1	4	1	1	1	3	0	0	1 MP
6922	6	1	4	2	1	1	3	1	0	1 MP
6923	6	1	4	1	1	0	2	1	0	1 MP
6924	6	1	4	2	0	0	1	0	0	1 MP
6925	11	0	1	2	0	1	2	1	0	1 MP
6926	11	0	1	1	0	1	3	0	0	1 MP
6927	11	0	1	1	0	1	3	1	0	1 MP
6928	11	0	1	1	0	1	2	1	0	1 MP
6929	11	0	1	1	0	1	2	1	1	1 MP
6930	6	0	3	1	1	1	2	1	0	1 MP
6932	11	0	1	3	0	1	3	1	0	1 MP
6933	12	1	2	1	0	0	2	0	0	1 MP
6936	8	1	3	1	1	1	3		1	1 MP
6938	12	1	2	1	0	0	1	1	0	1 MP
6939	6	0	3	1	1	1	3	0	1	1 MP
6940	6	0	3	1	1	1	2	1	1	1 MP
6941	6	0	3	1	1	1	3	1	1	1 MP
6942	6	0	3	1	1	0	1	1	0	1 MP
6943	8	1	3	1	1	0	1	0	0	1 MP
6944	8	1	3	1	1	1	3	1	0	1 MP
6945	8	1	3	1	1	0	2	1	0	1 MP
6946	11	0	1	1	0	0	1	0	0	1 MP
6947	11	0	1	2	0	1	3	1	0	1 MP
6948	11	0	1	1	0	1		0	0	1 MP
6949	11	0	1	1	0	0	1	0	0	1 MP
6951	22	1	1	1	0	0	3	0	0	1 MP
6953	22	1	1	1	0	0	2	1	0	1 MP
6954	8	0	2	1	1	1	3	1	0	1 MP
6955	8	0	2	1	0	1	3	1	0	1 MP
6956	8	0	2	2	0	1	3	0	0	1 MP
6957	12	1	2	3	0	1	3	0	0	1 MP
6959	12	1	2	1	0	0	2	1	0	1 MP
6960	12	1	2	2	0	0	1	1	0	1 MP
6961	6	0	3	1	0	1	1	0	0	1 MP
6962	6	0	3	1	0	1	3	0	0	1 MP
6963	6	0	3	1	0	1	3	0	0	1 MP
6964	8	1	3	1	1	0	2	1	0	1 MP
6965	8	1	3	1	1	1	3	1	0	1 MP
6967	12	1	2	1	0	1	3	1	1	1 MP
6968	8	1	3	1	1	1	2	1	1	1 MP
6969	8	1	3	1	1	0	2	1	0	1 MP
6970	5	0	4	1	1	1	3	1	0	1 MP
6971	5	0	4	1	1	1	3	1	0	1 MP
6972	6	1	4	1	1	0	1	0	0	1 MP
6975	11	0	1	3	0	0	1	1	0	1 MP
6976	22	1	1	1	0	1	3	1	0	1 MP
6977	11	0	1	2	1	1	3	1	0	1 MP
6978	8	1	3	1	0	0	1	1	1	1 MP
6979	11	0	1	2	0	1	3	0	0	1 MP
6980	11	0	1	1	0	1	3	0	1	1 MP
6981	6	1	4	1	0	0	2	0	1	1 MP
6982	11	0	1	1	1	1	3	0	0	1 MP
6983	11	0	1	1	0	1	3	0	0	1 MP
6984	22	1	1	3	0	0	2	1	0	1 MP
6985	22	1	1	3	0	0	2	0	0	1 MP
6986	12	1	2	1	0	0	1	0	0	1 MP
6987	12	1	2	2	0	0	2	1	0	1 MP
6989	8	0	2	1	1	1	3	1	0	1 MP
6990	8	1	3	1	1	0	2	1	0	1 MP
6991	6	0	3	2	1	1	3	1	0	1 MP
6992	6	0	3	1	1	1	3	1	1	1 MP
6993	6	0	3	1	1	1	3	1	0	1 MP
6994	6	0	3	1	1	1	3	0	1	1 MP
6995	6	1	4	1	0			1		1 MP
6996	6	1	4	1	1	1	3	0	0	1 MP
6997	6	1	4	1	1	0	1	1	0	1 MP
6998	8	1	3	1	1	1	3	0	0	1 MP
6999	5	0	4	1	0	1	3	0	0	1 MP
7000	11	0	1	2	0	0	1	0	0	1 MP
7002	22	1	1	1	0	1	2	1	0	1 MP
7003	8	0	2	1	0	0	1	1	0	1 MP
7005	8	0	2	1	1	1	3	1	1	1 MP
7006	12	1	2	1	1	0	2	1	0	1 MP
7007	12	1	2	1	0	0	2	1	0	1 MP
7008	6	0	3	1	1	0	2	0	0	1 MP
7009	6	0	3	1	0	1	2	1	0	1 MP
7010	6	0	3	1	1	1	3	0	0	1 MP
7011	6	0	3	1	1	1	3	1	0	1 MP
7012	6	0	3	1	0	1	3	1	0	1 MP
7013	8	1	3	1	0	0	2	1	0	1 MP
7014	8	1	3	1	0	0	1	1	0	1 MP
7015	8	1	3	1	1	0	1	0	0	1 MP
7016	8	1	3	1	1	0	1	0	1	1 MP
7017	8	1	3	2	1	0	1	1	0	1 MP
7018	8	1	3	1	1	1	3	1	0	1 MP
7019	5	0	4	1	1	1	2	0	0	1 MP
7020	5	0	4	2	1	1	2	1	1	1 MP
7021	6	1	4	1	1	0	2	0	0	1 MP
7022	6	1	4	1	0	0	2	1	0	1 MP
7024	8	1	3	3	0	1	2	1	1	1 MP
7025	11	0	1	1	0	0	1	0	0	1 MP
7027	11	0	1	2	0	1	3	1	0	1 MP
7028	11	0	1	1	1	1	3	0	0	1 MP
7030	11	0	1	1	1	1	3	1	0	1 MP
7031	22	1	1	3	0	0	2	1	0	1 MP
7034	22	1	1	1	0	0	1	0	0	1 MP
7038	22	1	1	1	0	0	1	1	0	1 MP
7039	22	1	1	2	0	0	1	0	0	1 MP
7041	22	1	1	1	0	0	2	1	0	1 MP
7042	22	1	1	2	0	0	2	1	0	1 MP
7043	12	1	2	2	1	1	3	0	0	1 MP
7045	12	1	2	1	0	0	2	1	0	1 MP
7046	12	1	2	1	0	0	2	1	0	1 MP
7048	12	1	2	1	0	1	2	0	0	1 MP
7049	12	1	2	1	1	0	3	1	0	1 MP
7050	12	1	2	1	0	0	2	0	0	1 MP
7051	12	1	2	1	1	0	2	0	0	1 MP
7053	12	1	2	1	1	1	2	1	0	1 MP
7055	8	0	2	1	0	1	2	1	0	1 MP
7056	8	0	2	1	1	1	3	1	0	1 MP
7057	8	0	2	1	0	1	3	1	0	1 MP
7058	8	0	2	1	0	1	2	1	0	1 MP
7059	8	0	2	1	1	1	3	1	0	1 MP
7060	8	0	2	1	0	1	3	0	0	1 MP
7061	8	0	2	1	0	1	3	1	0	1 MP
7062	6	0	2	1	1	1	3	1	0	1 MP
7063	8	0	2	1	0	1	3	0	0	1 MP
7064	8	0	2	1	1	1	2	0	0	1 MP
7065	8	0	2	1	0	0	1	1	0	1 MP
7066	6	0	3	1	1	0	1	1	0	1 MP
7067	6	0	3	1	0	1	3	0	0	1 MP
7068	6	0	3	2	1	1	3	0	0	1 MP
7070	6	0	3	1	0	1	2	0	0	1 MP
7071	8	1	3	1	1	1	3	1	0	1 MP
7072	8	1	3	1	0	0	1	1	0	1 MP
7073	8	1	3	1	0	1	3	1	1	1 MP
7074	8	1	3	1	1	0	3	1	0	1 MP
7075	8	1	3	1	1	0	3	1	0	1 MP
7077	8	1	3	1	1	1	3	0	1	1 MP
7078	8	1	3	1	1	1	2	0	0	1 MP
7082	6	1	4	2	1	0	2	1	0	1 MP
7083	6	1	4	1	0	0	2	0	1	1 MP
7085	6	1	4	1	0	0	1	1	0	1 MP
7086	5	0	4	1	0	1	2	1	0	1 MP
7087	5	0	4	1	1	1	3	0	0	1 MP
7088	6	0	3	2	1	0	2	1	0	1 MP
7089	5	0	4	1	0	0	2	0	0	1 MP
7090	11	0	1	2	0	1	3	1	0	1 MP
7091	22	1	1	1	0	0	2	0	1	1 MP
7092	22	1	1	2	0	0	2	0	0	1 MP
7093	22	1	1	2	0	1	3	1	0	1 MP
7095	8	0	2	1	0	1	3	1	0	1 MP
7096	8	0	2	1	1	1	3	1	0	1 MP
7097	8	0	2	1	0	0	2	0	1	1 MP
7098	8	0	2	1	1	0	2	0	0	1 MP
7099	8	1	3	2	0	0	3	1	1	1 MP
7100	6	0	3	1	1	1	3	1	0	1 MP
7101	6	0	3	2	0	1	3	1	0	1 MP
7102	6	0	3	2	1	1	3	0	0	1 MP
7103	6	0	3	1	1	1	3	1	1	1 MP
7104	6	0	3	2	0	0	2	1	0	1 MP
7105	6	0	3	2	1	1	3	1	1	1 MP
7106	5	0	4	1	0	1	3	0	0	1 MP
7107	6	1	4	1	0	0	1	1	0	1 MP
7110	6	1	4	1	1	1	3	0	0	1 MP
7111	11	0	1	1	1	0	1	0	0	1 MP
7112	11	0	1	1	1	1	2	0	0	1 MP
7113	22	1	1	1	0	0	1	0	0	1 MP
7114	8	0	2	2	1	1	3	0	0	1 MP
7115	12	1	2	1	0	1	3	1	0	1 MP
7116	12	1	2	1	0	0	2	1	0	1 MP
7117	5	0	4	1	0	1	3	0	0	1 MP
7119	11	0	1	2	0	0	2	0	0	1 MP
7121	11	0	1	1	0	0	1	0	0	1 MP
7123	22	1	1	1	0	0	2	1	0	1 MP
7124	22	1	1	1	0	0	2	1	0	1 MP
7125	12	1	2	2	0	0	1	1	0	1 MP
7126	22	1	1	1	0	0	2	1	0	1 MP
7128	8	0	2	1	0	0	2	1	0	1 MP
7129	8	0	2	2	0	0	1	0	0	1 MP
7130	8	0	2	2	0	1	3	1	0	1 MP
7132	8	0	2	1	0	1	3	1	0	1 MP
7133	8	0	2	1	1	1	3	0	0	1 MP
7135	12	1	2	1	0	0	2	1	0	1 MP
7136	5	0	4	1	1	1	2	1	1	1 MP
7137	5	0	4	2	1	1	2	1	1	1 MP
7138	5	0	4	1	1	1	2	1	0	1 MP
7139	6	1	4	3	0	0	2	1	0	1 MP
7140	6	1	4	1	1	0	2	1	0	1 MP
7141	22	1	1	2	0	1	3	1	0	1 MP
7142	12	1	2	1	0	1	3	1	0	1 MP
7143	12	1	2	1	0	1	3	0	0	1 MP
7144	8	1	3	1	0	1	3	0	1	1 MP
7145	22	1	1	1	0	0	2	1	0	1 MP
7146	8	1	3	1	1	0	2	0	0	1 MP
7147	8	1	3	1	1	0	1	0	0	1 MP
7148	11	0	1	2	0	0	2	0	0	1 MP
7149	11	0	1	2	0	1	2	1	0	1 MP
7150	11	0	1	1	0	1	3	0	0	1 MP
7151	11	0	1	1	0	1	3	1	0	1 MP
7152	11	0	1	1	0	1	3	0	0	1 MP
7153	11	0	1	2	0	1	1			1 MP
7154	11	0	1	1		1	3	1	0	1 MP
7155	11	0	1	1	0	0	1	1	0	1 MP
7156	22	1	1	2	1	0	3	1	0	1 MP
7158	22	1	1	1	0	0	2	1	0	1 MP
7159	22	1	1	2	0	0	1	1	0	1 MP
7160	8	0	2	3	0	1	2	0	0	1 MP
7161	8	0	2	1	0	1	3	1	0	1 MP
7162	8	0	2	1	0	1	2	1	0	1 MP
7163	8	0	2	1	1	1	3	1	0	1 MP
7164	8	0	2	1	0	0	1	1	0	1 MP
7166	12	1	2	1	0	0	1	1	0	1 MP
7169	8	1	3	1	0	0	1	1	1	1 MP
7171	5	0	4	1	1	1	3	1	1	1 MP
7172	5	0	4	1	1	1	3	1	0	1 MP
7173	5	0	4	1	1	0	1	1	1	1 MP
7175	5	0	4	1	0	1	2	1	0	1 MP
7178	6	1	4	1	0	1	2	1	0	1 MP
7179	6	1	4	1	1	1	3	1	0	1 MP
7180	11	0	1	1	0	1	2	0	0	1 MP
7181	11	0	1	1	0	1	3	1	0	1 MP
7182	22	1	1	1	1	1	3	1	0	1 MP
7183	8	0	2	2	0	1	3	1	0	1 MP
7184	8	0	2	1	1	1	3	1	1	1 MP
7185	8	0	2	2	0	0	1	0	0	1 MP
7186	8	0	2	2	1	1	2	1	0	1 MP
7187	8	0	2	1	0	1	3	1	0	1 MP
7189	6	0	3	1	0	1	3	1	0	1 MP
7190	8	1	3	1	0	1	3	1	1	1 MP
7191	8	1	3	1	1	1	3	0	0	1 MP
7192	8	1	3	3	0	1	3	1	0	1 MP
7193	8	1	3	1	1	0	2	1	0	1 MP
7194	5	0	4	1	0	0	1	0	1	1 MP
7196	6	0	3	1	1	0	2	0	0	1 MP
7197	5	0	4	3	1	1	3	1	0	1 MP
7200	8	0	2	3	0	1	3	1	0	1 MP
7201	8	0	2	2	1	1	3	1	0	1 MP
7202	6	0	3	3	1	0	1	0	0	1 MP
7203	6	0	3	1	1	0	1	1	0	1 MP
7204	8	1	3	1	0	0	2	1	0	1 MP
7205	8	1	3	2	0	0	1	0	1	1 MP
7206	5	0	4	1	1	1	3	1	0	1 MP
7207	6	1	4	2	1	1	3	1	1	1 MP
7208	6	1	4	1	0	0	1	0	1	1 MP
7210	22	1	1	2	1	1	3			1 MP
7211	22	1	1	2	0	1	3	1	0	1 MP
7212	22	1	1	2	0	1	3	1	0	1 MP
7213	8	0	2	2	1	1	3	1	0	1 MP
7214	12	1	2	2	1	0	2	1	0	1 MP
7215	12	1	2	2	0	0	3	1	0	1 MP
7216	12	1	2	2	1	1	3	0	0	1 MP
7217	6	0	3	1	0	1	3	0	0	1 MP
7218	8	1	3	1	0	1	2	0	0	1 MP
7219	8	1	3	1	0	0	2	1	1	1 MP
7220	8	1	3	1	0	1	3	1	1	1 MP
7221	5	0	4	1	1	1	3	1	0	1 MP
7222	11	0	1	2	0	1	2	1	0	1 MP
7223	11	0	1	3	0	0	1	0	0	1 MP
7225	11	0	1	1	0	1	3	0	0	1 MP
7227	11	0	1	2	0	1	2	0	0	1 MP
7232	8	0	2	1	0	1	2	1	0	1 MP
7233	12	1	2	1	0	1	3	1	1	1 MP
7234	12	1	2	2	1	1	3	1	0	1 MP
7235	12	1	2	1	1	0	2	1	0	1 MP
7238	6	0	3	1	0	0	1	0	0	1 MP
7239	6	0	3	1	1	1	3	0	1	1 MP
7240	6	0	3	1	0	0	1	0	0	1 MP
7241	6	0	3	1	1	1	3	1	0	1 MP
7242	6	0	3	2	0	1	3	0	0	1 MP
7243	6	0	3	3	0	0	2	0	0	1 MP
7244	6	0	3	1	0	1	3	1	1	1 MP
7245	8	1	3	1	1	0	2	1	1	1 MP
7246	8	1	3	1	0	1	3	0	0	1 MP
7247	8	1	3	1	0	1	3	0	0	1 MP
7248	8	1	3	3	0	0	2	1	0	1 MP
7249	8	1	3	1	1	1	3	1	1	1 MP
7250	8	1	3	1	0	0	1	1	0	1 MP
7251	5	0	4	1	0	0	1	0	0	1 MP
7252	5	0	4	2	1	0	2	0	0	1 MP
7253	5	0	4	2	1	1	2	1	1	1 MP
7255	8	1	3	1	1	1	3	1	0	1 MP
7256	12	1	2	2	0	0	1	1	0	1 MP
7257	6	1	4	2	1	0	2	1	0	1 MP
7258	11	0	1	1	0	1	2	1	1	1 MP
7260	22	1	1	1	0	0	3	1	0	1 MP
7262	12	1	2	1	0	0	1	1	0	1 MP
7263	12	1	2	1	0	0	1	0	0	1 MP
7264	12	1	2	1	0	0	2	1	0	1 MP
7265	6	0	3	2	0	1	3	1	0	1 MP
7266	8	1	3	1	1	1	2	1	0	1 MP
7267	8	1	3	1	1	1	3	1	0	1 MP
7268	8	1	3	1	0	0	1	1	0	1 MP
7269	5	0	4	1	0	1	3	1	1	1 MP
7271	11	0	1	2	0	1	2	0	0	1 MP
7273	12	1	2	1	1	1	3	1	0	1 MP
7274	6	0	3	1	1	1	2	0	0	1 MP
7275	6	1	4	1	1	1	3	1	0	1 MP
7276	5	0	4	1	1	1	2	1	0	1 MP
7277	8	1	3	1	0	1	3	0	0	1 MP
7278	11	0	1	1	0	1	3	0	1	1 MP
7279	11	0	1	2	0	0	1	0	0	1 MP
7280	11	0	1	2	0	1	2	0	0	1 MP
7281	11	0	1	1	0	1	2	1	0	1 MP
7282	11	0	1	1	0	0	2	0	0	1 MP
7283	11	0	1	2	0	0	1	0	0	1 MP
7285	11	0	1	1	0	0	1	1	0	1 MP
7286	11	0	1	2	0	0	1	0	0	1 MP
7287	8	0	2	1	0	0	1	1	0	1 MP
7289	11	0	1	1	0	1	1	0	0	1 MP
7290	11	0	1	1	0	0	3	1	0	1 MP
7291	11	0	1	2	0	0	2	1	0	1 MP
7292	11	0	1	1	0	0	1	0	0	1 MP
7293	11	0	1	2	0	1	2	0	0	1 MP
7294	22	1	1	1	1	1	3	1	0	1 MP
7295	22	1	1	1	0	0	2	0	0	1 MP
7299	22	1	1	1	1	0	1	0	0	1 MP
7300	22	1	1	1	1	0	3	0	0	1 MP
7301	22	1	1	2	1	0	3	0	1	1 MP
7302	12	1	2	3	1	1	3	1	0	1 MP
7303	8	0	2	1	0	0	2	0	0	1 MP
7304	8	0	2	2	1	1	3	1	0	1 MP
7305	6	0	3	1	1	1	3	1	1	1 MP
7306	8	0	2	1	1	0	2	1	0	1 MP
7307	8	0	2	1	1	1	3	1	0	1 MP
7308	8	0	2	2	0	1	2	1	0	1 MP
7309	12	1	2	1	1	0	1	1	0	1 MP
7310	12	1	2	1	1	1	3	1	0	1 MP
7313	12	1	2	2	1	0	2	1	0	1 MP
7314	12	1	2	1	0	0	2	1	0	1 MP
7316	5	0	4	1	1	1	3	0	1	1 MP
7317	5	0	4	1	1	1	3	0	0	1 MP
7318	5	0	4	1	1	0	1	0	0	1 MP
7319	5	0	4	1	1	1	3	1	0	1 MP
7320	6	0	3	1	0	1	3	0	0	1 MP
7321	5	0	4	1	1	0	2	1	0	1 MP
7323	5	0	4	2	0	1	3	1	0	1 MP
7324	5	0	4	1	1	0	2	1	0	1 MP
7325	5	0	4	1	1	1	2	0	0	1 MP
7326	5	0	4	1	1	1	2	0	0	1 MP
7327	5	0	4	1	1	1	3	1	0	1 MP
7328	5	0	4	1	1	1	3	1	0	1 MP
7329	6	1	4	1	1	1	2	1	0	1 MP
7330	6	1	4	1	1	1	2	0	1	1 MP
7331	6	1	4	1	0	1	3	0	0	1 MP
7332	6	1	4	1	1	1	3	1	0	1 MP
7334	6	1	4	2	1	0	2	1	0	1 MP
7335	6	1	4	2	1	1	2	1	0	1 MP
7337	6	1	4	1	1	1	3	1	1	1 MP
7338	6	0	3	1	1	1	2	0	0	1 MP
7339	6	0	3	1	1	1	3	1	0	1 MP
7340	6	0	3	1	0	0	3	1	0	1 MP
7341	22	1	1	2	0	1	3	1	0	1 MP
7342	11	0	1	1	0	1	3	0	0	1 MP
7343	11	0	1	3	0	0	1	0	0	1 MP
7344	11	0	1	2	0	0	1	1	1	1 MP
7346	11	0	1	2	0	1	3	1	0	1 MP
7347	22	1	1	2	1	1	3	1	0	1 MP
7348	22	1	1	2	0	1	3	1	0	1 MP
7349	22	1	1	2	0	0	3	1	0	1 MP
7350	22	1	1	1	0	1	3	1	0	1 MP
7353	11	0	1	2	0	1	2	0	0	1 MP
7354	8	0	2	3	1	0	2	1	0	1 MP
7355	8	0	2	2	0	1	3	1	0	1 MP
7356	8	0	2	1	1	1	3	0	0	1 MP
7357	8	0	2	2	0	1	3	0	0	1 MP
7358	8	0	2	2	1	1	3	0	0	1 MP
7360	12	1	2	1	0	0	2	1	0	1 MP
7361	12	1	2	1	1	0	1	1	0	1 MP
7362	12	1	2	1	1	1	3	1	0	1 MP
7369	12	1	2	2	0	0	1	1	0	1 MP
7370	5	0	4	1	1	1	3	1	0	1 MP
7374	5	0	4	2	0	1	3	0	0	1 MP
7375	5	0	4	1	1	0	2	1	0	1 MP
7376	5	0	4	1	0	0	1	0	0	1 MP
7377	6	1	4	1	1	0	1	0	0	1 MP
7381	6	1	3	1	1	1	3	1	0	1 MP
7382	6	1	4	1	1	0	1	0	0	1 MP
7385	11	0	1	2	1	1	3	1	0	1 MP
7386	11	0	1	2	0	1	3	1	0	1 MP
7387	11	0	1	1	0	1	1	0	0	1 MP
7388	11	0	1	2	1	1	3	1	1	1 MP
7389	11	0	1	2	0	0	3	1	0	1 MP
7390	11	0	1	1	0	0	2	1	0	1 MP
7391	22	1	1	1	1	1	3	1	1	1 MP
7392	22	1	1	1	0	0	3	0	0	1 MP
7393	22	1	1	2	0	0	2	1	0	1 MP
7394	22	1	1	1	0	1	3	1	1	1 MP
7395	8	0	2	2	1	1	3	1	1	1 MP
7396	8	0	2	1	0	1	3	0	0	1 MP
7397	8	0	2	2	0	1	2	1	0	1 MP
7398	8	0	2	1	1	1	2	1	1	1 MP
7399	8	0	2	1	0	1	2	1	0	1 MP
7401	12	1	2	2	0	1	3	1	0	1 MP
7402	12	1	2	2	0	0	3	0	1	1 MP
7403	12	1	2	2	0	0	2	1	0	1 MP
7404	6	0	3	1	1	1	3	0	0	1 MP
7405	6	0	3	1	1	1	2	1	0	1 MP
7406	6	0	3	1	1	0	1	0	0	1 MP
7407	6	0	3	1	0	1	3	1	0	1 MP
7408	6	0	3	2	0	1	3			1 MP
7409	6	0	3	1	0	1	3	0	0	1 MP
7411	8	1	3	2	1	1	3	1	0	1 MP
7412	8	1	3	2	1	0	2	1	0	1 MP
7413	6	1	4	1	1	1	3	0	0	1 MP
7414	5	0	4	1	1	1	2	1	1	1 MP
7415	5	0	4	2	0	1	2	1	0	1 MP
7416	5	0	4	1	1	0	1	0	0	1 MP
7417	5	0	4	1	0	1	2	1	0	1 MP
7418	5	0	4	1	0	1	3	1	0	1 MP
7419	6	1	4	3	1	0	2	1	0	1 MP
7420	6	1	4	1	1	0	2	1	0	1 MP
7421	6	1	4	1	1	0	3	1	1	1 MP
7422	11	0	1	1	0	0	1	1	0	1 MP
7423	22	1	1	2	1	1	3	1	0	1 MP
7424	8	0	2	1	0	1	3	0	0	1 MP
7425	8	0	2	1	0	1	3	1	0	1 MP
7426	8	0	2	1	0	1	3	0	1	1 MP
7427	8	0	2	2	0	1	3	1	0	1 MP
7428	6	0	2	1	1	1	3	1	1	1 MP
7430	12	1	2	1	0	1	3	1	0	1 MP
7431	12	1	2	2	0	0	3	1	0	1 MP
7432	12	1	2	1	0	0	1	0	0	1 MP
7433	12	1	2	3	0	0	1	1	0	1 MP
7434	12	1	2	1	0	0	1	0	0	1 MP
7435	12	1	2	2	1	1	3	1	0	1 MP
7436	12	1	2	1	0	0	2	1	0	1 MP
7437	12	1	2	1	0	0	2	0	0	1 MP
7438	6	0	3	1	1	0	2	1	0	1 MP
7439	6	0	3	1	0	0	1	0	0	1 MP
7440	6	0	3	1	0	1	3	1	0	1 MP
7441	6	0	3	2	1	1	3	0	1	1 MP
7442	6	0	3	1	1	0	3	0	0	1 MP
7443	6	0	3	1	1	1	3	0	1	1 MP
7444	6	0	3	1	1	0	1	0	0	1 MP
7445	6	0	3	3	0	1	3			1 MP
7446	6	0	3	2	0	1	2	1	0	1 MP
7448	8	1	3	1	1	0	1	1	0	1 MP
7449	8	1	3	1	1	1	3	0	1	1 MP
7450	5	0	4	1	0	1	2	0	0	1 MP
7451	5	0	4	1	1	1	2	1	0	1 MP
7452	6	0	3	1	0	0	2	1	0	1 MP
7453	5	0	4	1	0	1	3	0	0	1 MP
7454	5	0	4	1	1	1	3	1	0	1 MP
7455	5	0	4	3	1	1	2	1	0	1 MP
7456	5	0	4	2	1	1	3	1	1	1 MP
7457	5	0	4	1	1	1	3	0	0	1 MP
7458	5	0	4	1	0	1	3	1	0	1 MP
7462	6	1	4	1	1	1	3	1	0	1 MP
7463	6	1	4	1	1	0	2	1	0	1 MP
7464	6	1	4	1	1	1	3	1	0	1 MP
7465	6	1	4	2	1	1	3	0	0	1 MP
7466	6	1	4	3	1	1	3	1	0	1 MP
7467	6	1	4	1	1	0	2	0	0	1 MP
7469	11	0	1	1	0	1	3	1	0	1 MP
7470	11	0	1	1	0	0	2	0	0	1 MP
7471	11	0	1	1	0	1	3	1	0	1 MP
7472	11	0	1	2	0	0	3	1	0	1 MP
7473	11	0	1	2	0	1	3	0	0	1 MP
7474	11	0	1	1	1	1	3	1	0	1 MP
7476	12	1	2	1	0	0	1	0	0	1 MP
7479	22	1	1	2	0	0	2	0	0	1 MP
7480	22	1	1	2	0	0	2	0	0	1 MP
7481	22	1	1	1	1	0	2	1	0	1 MP
7482	22	1	1	1	1	1	3	1	0	1 MP
7483	8	0	2	1	0	0	1	0	0	1 MP
7484	8	0	2	1	0	0	2	1	0	1 MP
7485	8	0	2	1	0	0	1	0	0	1 MP
7487	12	1	2	1	0	0	1	0	0	1 MP
7488	12	1	2	1	0	0	1	1	0	1 MP
7489	12	1	2	1	0	1	3	0	0	1 MP
7491	12	1	2	2	1	1	3	1	0	1 MP
7492	12	1	2	1	1	0	2	1	0	1 MP
7494	12	1	2	2	0	0	2	0	0	1 MP
7495	12	1	2	2	1	1	3	1	0	1 MP
7496	6	0	3	2	0	0	2			1 MP
7497	6	0	3	2	0	1	2	1	0	1 MP
7498	6	0	3	1	0	0	1	0	0	1 MP
7499	6	0	3	1	1	1	3	1	0	1 MP
7500	6	0	3	1	1	1	3	1	1	1 MP
7501	8	1	3	1	0	0	2	1	0	1 MP
7504	8	1	3	1	0	0	1	0	0	1 MP
7507	8	1	3	1	1	1	3	0	0	1 MP
7508	8	1	3	2	1	1	3	1	0	1 MP
7509	6	0	3	1	1	0	1	1	0	1 MP
7510	6	1	4	2	1	1	3	0	0	1 MP
7511	5	0	4	1	1	0	1	1	0	1 MP
7512	5	0	4	2	1	0	2	1	0	1 MP
7513	5	0	4	1	1	1	2	1	0	1 MP
7514	5	0	4	1	1	1	3	0	0	1 MP
7515	5	0	4	2	1	1	2	0	0	1 MP
7516	6	1	4	1	0	0	2	0	1	1 MP
7518	11	0	1	1	0	0	1	0	0	1 MP
7519	8	0	2	1	0	1	1	0	0	1 MP
7520	12	1	2	2	1	0	3	1	0	1 MP
7521	12	1	2	3	0	0	1	0	0	1 MP
7522	6	0	3	1	1	1	3	0	0	1 MP
7523	6	0	3	1	1	0	1	1	0	1 MP
7524	6	1	3	2	1	0	2	1	1	1 MP
7525	11	0	1	1	1	1	3	1	0	1 MP
7526	11	0	1	2	0	1	3	0	1	1 MP
7527	11	0	1	2	0	0	1	0	0	1 MP
7529	11	0	1	2	0	0	1	0	0	1 MP
7530	11	0	1	1	0	1	3	1	0	1 MP
7531	11	0	1	1	0	1	2	0	0	1 MP
7532	11	0	1	1	0	0	2	0	0	1 MP
7533	8	0	2	1	1	1	3	0	1	1 MP
7534	22	1	1	1	1	1	3	1	1	1 MP
7535	22	1	1	3	1	0	1	0	0	1 MP
7536	22	1	1	2	0	0	1	1	0	1 MP
7537	22	1	1	1	0	0	3	0	0	1 MP
7538	22	1	1	2	1	1	3	1	1	1 MP
7539	22	1	1	3	0	1	3	1	0	1 MP
7540	22	1	1	1	0	0	1	1	0	1 MP
7541	22	1	1	1	1	0	3	0	0	1 MP
7542	22	1	1	2	1	1	3	1	0	1 MP
7543	22	1	1	2	0	0	2	1	0	1 MP
7544	11	0	1	3	0	0	1	0	0	1 MP
7545	22	1	1	1	0	0	1	0	0	1 MP
7546	22	1	1	1	0	0	1	0	0	1 MP
7547	8	0	2	1	1	1	3	1	1	1 MP
7548	8	0	2	2	0	1	2	1	0	1 MP
7549	8	0	2	2	1	0	1	1	0	1 MP
7550	8	0	2	2	0	1	3	0	0	1 MP
7552	8	0	2	2	0	0	1	0	0	1 MP
7553	8	0	2	1	1	1	2	0	0	1 MP
7554	6	0	3	1	1	1	3	0	0	1 MP
7555	8	0	2	2	0	0	2	1	0	1 MP
7556	8	0	2	2	1	1	3	0	0	1 MP
7557	8	0	2	1	1	1	3	0	0	1 MP
7558	8	0	2	2	0	1	3	1	0	1 MP
7559	12	1	2	1	1	1	2	0	0	1 MP
7560	12	1	2	2	0	0	2	0	0	1 MP
7561	12	1	2	1	1	1	3	1	0	1 MP
7562	12	1	2	1	1	1	3	1	0	1 MP
7563	12	1	2	2	1	0	3	1	0	1 MP
7564	12	1	2	1	1	0	1	1	0	1 MP
7566	12	1	2	1	1	1	3	1	0	1 MP
7567	5	0	4	3	0	1	3	0	0	1 MP
7568	5	0	4	1	1	1	2	0	0	1 MP
7569	5	0	4	3	0	0	1	0	0	1 MP
7571	5	0	4	1	1	1	2	1	0	1 MP
7572	5	0	4	1	1	1	3	0	0	1 MP
7573	5	0	4	1	1	1	3	0	0	1 MP
7574	5	0	4	1	1	0	1	1	0	1 MP
7576	5	0	4	1	1	1	3	0	0	1 MP
7577	5	0	4	1	1	1	3	1	0	1 MP
7578	5	0	4	2	1	1	3	0	0	1 MP
7579	6	1	4	1	1	0	2	1	0	1 MP
7580	6	1	4	1	1	1	2	1	0	1 MP
7581	6	1	4	1	1	0	2	1	0	1 MP
7582	5	0	4	1	1	1	3	1	1	1 MP
7583	6	1	4	1	1	0	2	0	0	1 MP
7584	6	1	4	1	1	0	2	0	0	1 MP
7585	6	1	4	1	1	0	3	0	0	1 MP
7587	6	1	4	1	1	1	3	0	0	1 MP
7588	6	1	4	1	1	0	2	0	0	1 MP
7589	6	1	4	2	0	0	2	1	0	1 MP
7593	11	0	1	1	0	1	3	1	0	1 MP
7594	11	0	1	2	0	1	3	1	0	1 MP
7595	11	0	1	2	0	1	3	1	0	1 MP
7596	11	0	1	2	0	1	3	1	0	1 MP
7597	11	0	1	1	0	1	3	0	0	1 MP
7598	22	1	1	2	0	0	1	0	0	1 MP
7599	22	1	1	3	0	0	1	0	0	1 MP
7600	22	1	1	1	1	0	2	1	0	1 MP
7602	22	1	1	2	1	0	1	0	0	1 MP
7603	8	0	2	2	1	1	3	1	0	1 MP
7605	12	1	2	2	0	0	2	1	0	1 MP
7607	12	1	2	1	0	0	1	0	0	1 MP
7609	12	1	2	2	0	0	1	0	0	1 MP
7610	6	0	3	2	0	1	3	1	0	1 MP
7611	6	0	3	1	0	1	3	1	0	1 MP
7612	6	0	3	2	1	1	3	1	0	1 MP
7613	6	0	3	1	1	1	3	0	0	1 MP
7614	8	1	3	3	1	0	2	0	0	1 MP
7615	8	1	3	1	0	0	3	1	0	1 MP
7616	8	1	3	1	0	1	2	1	1	1 MP
7617	8	1	3	1	1	1	3	0	1	1 MP
7618	8	1	3	2	1	0	3	1	1	1 MP
7619	8	1	3	1	1	0	3	1	0	1 MP
7620	5	0	4	2	1	1	3	0	1	1 MP
7624	6	1	4	1	0	0	1	1	0	1 MP
7625	6	1	4	1	1	1	2	0	0	1 MP
7627	11	0	1	2	0	0	1	0	0	1 MP
7629	11	0	1	1	0	1	3	1	0	1 MP
7630	22	1	1	1	1	1	3	1	0	1 MP
7633	22	1	1	2	0	1	3	0	0	1 MP
7634	22	1	1	2	0	0	2	0	0	1 MP
7635	22	1	1	2	0	1	2	1	0	1 MP
7636	8	0	2	1	0	1	3	0	0	1 MP
7637	12	1	2	1	1	1	3	1	0	1 MP
7638	12	1	2	1	0	0	3	0	0	1 MP
7639	12	1	2	1	0	0	2	0	0	1 MP
7640	22	1	1	1	0	0	2	1	0	1 MP
7641	12	1	2	2	0	0	2	1	0	1 MP
7642	12	1	2	3	0	0	2	0	0	1 MP
7643	12	1	2	1	0	1	2	1	0	1 MP
7644	12	1	2	1	1	0	2	1	0	1 MP
7645	12	1	2	1	0	1	3	1	0	1 MP
7646	12	1	2	2	0	1	2	0	0	1 MP
7647	6	0	3	1	1	1	3	0	0	1 MP
7648	6	0	3	2	1	1	3	0	0	1 MP
7649	6	0	3	1	0	1	3	1	1	1 MP
7650	6	0	3	1	1	1	2	1	0	1 MP
7651	6	0	3	1	1	1	3	1	0	1 MP
7652	6	0	3	2	0	1	2	1	0	1 MP
7653	6	0	3	1	0	1	3	1	0	1 MP
7654	6	0	3	2	0	0	1	0	0	1 MP
7655	6	0	3	1	1	0	1	0	0	1 MP
7656	6	0	3	1	0	1	3	1	1	1 MP
7658	8	1	3	2	0	0	3	1	0	1 MP
7659	8	1	3	1	1	1	3	0	1	1 MP
7660	8	1	3	1	1	0	1	1	0	1 MP
7661	8	1	3	1	1	0	1	1	0	1 MP
7662	8	1	3	1	0	1	3	1	0	1 MP
7663	8	1	3	1	0	1	3	0	0	1 MP
7664	8	1	3	1	1	1	2	1	0	1 MP
7665	8	1	3	3	0	0	2	1	0	1 MP
7666	12	1	2	2	0	0	2	1	0	1 MP
7667	12	1	2	1	0	0	1	1	0	1 MP
7668	22	1	1	2	0	0	2	1	0	1 MP
7669	22	1	1	2	0	1	3	1	0	1 MP
7670	8	1	3	2	1	1	3	0	0	1 MP
7671	8	1	3	1	0	0	1	0	1	1 MP
7672	5	0	4	1	1	1	2	1	1	1 MP
7673	5	0	4	1	1	1	3	0	0	1 MP
7674	5	0	4	1	1	1	2	1	0	1 MP
7675	5	0	4	2	0	0	3	1	0	1 MP
7676	5	0	4	1	0	1	3	1	0	1 MP
7677	5	0	4	1	1	0	1	1	0	1 MP
7678	5	0	4	2	1	0	1	1	1	1 MP
7679	5	0	4	1	1	1	3	0	0	1 MP
7680	5	0	4	2	1	1	2	0	0	1 MP
7688	6	1	4	2	1	0	2	1	0	1 MP
7689	6	1	4	2	1	1	3	1	0	1 MP
7690	6	1	4	1	1	1	3	1	0	1 MP
7691	6	1	4	1	1	1	2	0	1	1 MP
7692	6	1	4	1	1	1	3	1	0	1 MP
7693	6	1	4	1	1	1	3	1	1	1 MP
7694	6	1	4	1	1	0	2	0	0	1 MP
7695	6	1	4	2	1	1	2	1	0	1 MP
7696	6	1	4	1	1	0	2	1	0	1 MP
7697	6	0	3	1	0	0	2	1	0	1 MP
7698	6	0	3	1	1	1	3	0	0	1 MP
7699	12	1	2	1	0	0	1	0	0	1 MP
7700	8	1	3	2	1	1	3	1	0	1 MP
7701	11	0	1	2	0	0	1	0	0	1 MP
7702	8	1	3	1	1	1	3	1	0	1 MP
7703	12	1	2	2	1	1	3	1	0	1 MP
7704	6	0	3	2	0	0	3	1	0	1 MP
7705	6	0	3	1	1	0	2	0	0	1 MP
7706	8	0	2	3	0	0	1	0	0	1 MP
7707	5	0	4	1	1	1	3	0	0	1 MP
7708	8	0	2	3	1	1	3	1	0	1 MP
7709	22	1	1	2	1	0	3	1	0	1 MP
7711	8	1	3	2	1	1	3	1	0	1 MP
7712	8	0	2	2	0	1	3	1	1	1 MP
7713	8	0	2	2	0	1	2	0	0	1 MP
7715	11	0	1	2	0	1	3	0	0	1 MP
7716	8	0	2	2	1	1	3	1	0	1 MP
7717	8	0	2	1	0	1	3	1	0	1 MP
7718	11	0	1	1	0	0	1	0	0	1 MP
7719	11	0	1	3	1	0	1	0	0	1 MP
7720	22	1	1	2	1	1	3	0	0	1 MP
7721	11	0	1	2	1	0	1	0	0	1 MP
7722	8	1	3	1	1	0	2	0	0	1 MP
7723	11	0	1	2	0	0	1	1	0	1 MP
7725	22	1	1	2	1	0	2	1	1	1 MP
7726	6	0	3	1	1	1	3	1	0	1 MP
7727	6	0	3	2	1	0	2	1	0	1 MP
7728	8	0	2	1	0	0	1	0	0	1 MP
7729	12	1	2	1	1	1	3	1	1	1 MP
7730	8	0	2	2	1	1	2	1	0	1 MP
7731	8	0	2	2	1	0	1	0	0	1 MP
7732	11	0	1	2	1	0	2	0	0	1 MP
7733	8	0	2	1	1	1	3	1	0	1 MP
7734	6	0	3	1	1	1	2	1	0	1 MP
7735	8	0	2	1	1	1	3	1	0	1 MP
7736	6	0	3	1	0	0	2	1	0	1 MP
7737	12	1	2	1	0	0	2	1	0	1 MP
7738	11	0	1	3	0	0	2	0	0	1 MP
7739	8	0	2	2	0	1	3	1	0	1 MP
7740	8	0	2	2	1	1	3	0	0	1 MP
7741	8	0	2	2	0	1	3	0	0	1 MP
7743	8	1	3	2	1	1	3	1	0	1 MP
7744	6	0	3	1	1	0	1	0	0	1 MP
7745	8	0	2	1	0	1	3	1	0	1 MP
7746	11	0	1	1	1	1	3	1	1	1 MP
7747	11	0	1	1	0	1	2	0	0	1 MP
7749	11	0	1	1	0	0	2	0	0	1 MP
7750	12	1	2	1	1	0	2	1	0	1 MP
7751	8	0	2	1	0	1	2	1	0	1 MP
7752	11	0	1	2	0	1	2	1	0	1 MP
7753	22	1	1	2	1	1	2	1	0	1 MP
7754	5	0	4	1	1	1	2	0	0	1 MP
7755	5	0	4	1	0	1	2	0	0	1 MP
7756	8	0	2	1	0	0	1	1	0	1 MP
7757	12	1	2	1	0	1	3	1	0	1 MP
7758	8	0	2	1	1	1	2	1	0	1 MP
7759	8	1	3	1	0	1	2	0	0	1 MP
7760	11	0	1	3	0	0	1	0	0	1 MP
7761	6	0	3	2	0	1	2	0	0	1 MP
7762	11	0	1	2	0	0	1	0	0	1 MP
7763	6	0	3	2	0	1	3	1	0	1 MP
7764	11	0	1	2	0	1	1	1	0	1 MP
7765	11	0	1	2	0	0	1	1	0	1 MP
7767	8	0	2	1	0	1	2	1	0	1 MP
7768	22	1	1	2	0	0	2	1	0	1 MP
7769	11	0	1	2	0	0	1	1	0	1 MP
7771	8	0	2	2	0	1	3	0	0	1 MP
7772	12	1	2	1	1	1	3	1	0	1 MP
7773	8	0	2	2	0	1	3	0	0	1 MP
7774	6	0	3	1	0	0	1	0	0	1 MP
7775	6	0	3	1	1	0	2	0	0	1 MP
7776	11	0	1	2	0	1	2	1	0	1 MP
7777	8	0	2	1	1	1	3	1	0	1 MP
7778	11	0	1	2	0	1	3	0	0	1 MP
7779	12	1	2	1	1	1	2	0	0	1 MP
7780	12	1	2	2	1	1	3	1	1	1 MP
7781	6	0	3	1	0	1	2	0	0	1 MP
7782	11	0	1	2	1	0	2	0	0	1 MP
7783	8	0	2	3	1	1	2	0	0	1 MP
7784	8	0	2	1	0	0	2	1	0	1 MP
7785	6	0	3	1	0	1	3	1	0	1 MP
7786	6	0	3	1	1	1	3	1	0	1 MP
7787	12	1	2	1	1	1	3	0	0	1 MP
7788	8	1	3	3	1	0	2	0	0	1 MP
7789	11	0	1	2	1	1	3	0	0	1 MP
7790	6	1	4	1	1	1	3	1	0	1 MP
7791	5	0	4	1	1	1	3	0	0	1 MP
7792	11	0	1	2	0	1	2	0	0	1 MP
7793	8	1	3	1	1	1	3	1	1	1 MP
7794	12	1	2	2	0	0	2	0	0	1 MP
7795	11	0	1	2	0	1	2	1	0	1 MP
7796	6	0	3	1	1	1	3	1	0	1 MP
7797	8	0	2	2	0	1	3	1	0	1 MP
7798	6	0	3	1	1	0	2			1 MP
7799	8	1	3	1	1	0	2	0	0	1 MP
7800	8	0	2	1	0	0	2	1	0	1 MP
7801	6	0	3	2	1	0	2	1	0	1 MP
7802	8	0	2	1	0	1	3	0	0	1 MP
7803	8	1	3	2	1	1	3	1	0	1 MP
7804	6	0	3	1	1	1	2	1	0	1 MP
7805	11	0	1	1	1	0	2	1	0	1 MP
7806	8	0	2	1	1	1	3	1	0	1 MP
7807	8	1	3	1	1	0	1	1	1	1 MP
7808	8	0	2	2	1	1	3	1	0	1 MP
7809	8	1	3	3	0	0	1	1	0	1 MP
7810	8	0	2	3	0	0	2	1	0	1 MP
7811	12	1	2	1	1	0	2	1	1	1 MP
7813	8	0	2	2	0	0	1	0	0	1 MP
7814	11	0	1	2	1	0	3	1	0	1 MP
7815	11	0	1	2	0	0	1	0	0	1 MP
7816	12	1	2	1	0	0	1	1	0	1 MP
7817	22	1	1	2	1	0	3	1	0	1 MP
7818	11	0	1	2	0	1	2	0	0	1 MP
7819	12	1	2	1	1	0	2	1	0	1 MP
7820	22	1	1	3	0	0	2	1	0	1 MP
7821	11	0	1	1	0	1	3	0	0	1 MP
7822	6	1	4	1	1	1	3	1	1	1 MP
7824	8	0	2	2	0	0	1	1	0	1 MP
7825	8	1	3	2	1	0	2	1	0	1 MP
7826	8	0	2	1	0	1	3	0	0	1 MP
7827	11	0	1	2	0	1	3	1	0	1 MP
7828	22	1	1	2	1	0	2	1	0	1 MP
7829	11	0	1	2	1	1	3	1	0	1 MP
7830	12	1	2	2	0	1	3	1	0	1 MP
7831	8	0	2	2	0	1	3	0	0	1 MP
7832	8	0	2	1	1	0	1	1	0	1 MP
7835	11	0	1	2	0	0	2	0	0	1 MP
7836	11	0	1	2	0	1	3	0	0	1 MP
7837	11	0	1	1	0	1	3	0	0	1 MP
7838	12	1	2	2	0	0	2	0	0	1 MP
7839	8	0	2	1	1	1	3	0	0	1 MP
7840	12	1	2	1	1	1	3	1	0	1 MP
7841	6	0	3	1	1	0	1	1	0	1 MP
7842	12	1	2	2	0	0	2	1	0	1 MP
7843	8	0	2	2	1	1	3	1	0	1 MP
7844	6	0	3	1	1	1	3	0	0	1 MP
7845	8	0	2	1	0	0	1	0	0	1 MP
7846	8	1	3	1	1	0	1	1	0	1 MP
7847	6	0	3	1	1	1	3	1	1	1 MP
7848	6	0	3	1	1	1	3	0	0	1 MP
7849	8	0	2	1	0	0	2	1	0	1 MP
7850	22	1	1	1	1	1	3	1	0	1 MP
7851	11	0	1	2	0	0	2	0	0	1 MP
7852	11	0	1	2	1	1	3	1	0	1 MP
7853	6	0	3	3	1	0	2	0	0	1 MP
7854	11	0	1	2	0	0	1	0	0	1 MP
7855	8	0	2	1	1	1	3	1	0	1 MP
7856	6	0	3	3	1	0	2	1	0	1 MP
7857	11	0	1	2	0	0	2	1	0	1 MP
7858	8	0	2	1	1	1	3	1	1	1 MP
7859	8	0	2	2	1	1	3	1	0	1 MP
7860	11	0	1	3	0	0	2	0	0	1 MP
7861	11	0	1	1	0	0	1	0	0	1 MP
7862	8	0	1	1	0	0	1	0	0	1 MP
7863	22	1	1	2	0	0	2	1	0	1 MP
7864	6	0	3	1	1	1	3	1	1	1 MP
7865	8	1	3	2	0	0	1	1	0	1 MP
7866	6	0	3	1	0	0	3	1	0	1 MP
7867	11	0	1	3	1	1	3	0	0	1 MP
7868	8	0	2	2	0	1	2	1	0	1 MP
7869	8	0	2	1	0	0	1	1	0	1 MP
7871	8	1	3	1	0	1	3	1	0	1 MP
7872	11	0	1	1	0	1	3	1	0	1 MP
7873	6	0	3	1	1	1	3	1	0	1 MP
7874	8	0	2	2	1	1	3	1	1	1 MP
7875	8	0	2	2	0	0	1	0	0	1 MP
7876	6	0	3	1	0	0	1	1	0	1 MP
7877	8	0	2	1	0	1	3	0	0	1 MP
7878	12	1	2	1	1	0	2	0	0	1 MP
7879	12	1	2	2	0	0	2	1	0	1 MP
7880	8	1	3	1	1	1	3	1	0	1 MP
7882	12	1	2	1	0	1	2	1	0	1 MP
7883	12	1	2	1	1	0	2	1	0	1 MP
7884	6	0	3	1	1	1	3	0	0	1 MP
7885	11	0	1	1	0	0	1	0	0	1 MP
7886	11	0	1	2	1	0	1	1	0	1 MP
7887	6	0	3	2	1	1	3	1	0	1 MP
7888	6	0	3	1	0	0	1	0	0	1 MP
7889	6	1	4	1	1	1	2	0	0	1 MP
7890	8	0	2	1	1	1	3	0	0	1 MP
7891	8	1	3	1	1	1	2	1	0	1 MP
7892	11	0	1	2	0	1	3	0	0	1 MP
7893	12	1	2	1	0	0	2	0	0	1 MP
7894	8	1	3	1	1	1	3	1	0	1 MP
7896	22	1	1	3	0	0	2	0	0	1 MP
7897	6	0	3	1	1	1	3	1	1	1 MP
7898	8	1	3	1	1	1	3	1	0	1 MP
7899	6	0	3	1	1	1	3	0	0	1 MP
7900	6	1	4	1	0	1	3	1	1	1 MP
7901	6	0	3	1	0	0	3	1	0	1 MP
7902	11	0	1	1	0	1	3	1	0	1 MP
7903	11	0	1	2	1	0	1	1	0	1 MP
7904	22	1	1	1	0	1	3	0	1	1 MP
7905	8	0	1	1	0	0	2	1	0	1 MP
7906	11	0	1	1	0	1	2	0	0	1 MP
7907	8	0	2	1	0	0	1	0	0	1 MP
7908	8	0	2	1	1	1	3	0	0	1 MP
7909	8	0	2	2	0	0	1	1	0	1 MP
7910	22	1	1	2	0	0	2	1	0	1 MP
7911	6	0	3	1	0	1	3	1	1	1 MP
7912	11	0	1	3	0	0	1	0	0	1 MP
7913	8	0	2	2	1	1	3	1	0	1 MP
7914	12	1	2	1	0	0	2	0	0	1 MP
7915	11	0	1	2	0	0	1	0	0	1 MP
7916	6	0	3	1	1	0	2	1	0	1 MP
7917	11	0	1	1	0	0	1	0	0	1 MP
7918	5	0	4	1	0	1	2	0	0	1 MP
7919	11	0	1	2	0	1	3	0	1	1 MP
7921	22	1	1	2	0	0	1	1	0	1 MP
7922	8	1	3	1	1	0	2	1	0	1 MP
7923	12	1	2	3	0	1	3	1	0	1 MP
7924	6	0	3	1	1	1	3	1	0	1 MP
7925	6	0	3	1	0	1	3	1	0	1 MP
7926	8	0	2	2	0	1	3	0	0	1 MP
7927	8	1	3	1	1	0	2	1	0	1 MP
7928	8	1	3	1	1	1	2	1	1	1 MP
7929	12	1	2	2	0	0	2	1	0	1 MP
7930	12	1	2	3	0	1	3	1	0	1 MP
7931	8	1	3	1	1	1	3	0	0	1 MP
7932	6	1	4	1	1	1	2	1	1	1 MP
7933	22	1	1	1	1	0	3	1	0	1 MP
7934	12	1	2	2	1	0	3	1	0	1 MP
7935	22	1	1	2	0	0	1	0	0	1 MP
7936	22	1	1	1	0	1	2	0	0	1 MP
7937	12	1	2	1	0	1	1	0	0	1 MP
7938	8	1	3	2	1	1	3	1	0	1 MP
7939	5	0	4	2	1	1	2	0	0	1 MP
7940	8	1	3	1	1	0	3	1	1	1 MP
7941	8	1	3	2	0	0	1	0	0	1 MP
7942	12	1	2	1	1	1	3	1	1	1 MP
7943	8	1	3	1	1	1	2	1	0	1 MP
7944	22	1	1	1	0	0	2	1	0	1 MP
7945	8	0	2	1	0	0	2	0	0	1 MP
7946	8	1	3	1	1	1	3	1	0	1 MP
7947	8	0	2	2	0	1	3	0	0	1 MP
7948	8	0	2	2	0	0	2	0	0	1 MP
7949	12	1	2	2	0	0	2	0	0	1 MP
7950	6	0	3	1	1	1	3	1	1	1 MP
7952	6	0	3	2	0	0	1	0	0	1 MP
7953	6	0	3	1	0	1	3	0	0	1 MP
7954	11	0	1	1	0	0	3	0	0	1 MP
7955	8	0	2	2	0	0	1	0	0	1 MP
7956	12	1	2	2	0	0	2	0	0	1 MP
7957	6	0	3	1	1	1	3	0	0	1 MP
7958	8	0	2	1	0	1	3	1	1	1 MP
7959	8	0	2	2	0	0	2	0	0	1 MP
7960	11	0	1	1	0	1	3			1 MP
7961	11	0	1	2	0	1	3	0	0	1 MP
7962	8	0	2	1	0	0	2	0	0	1 MP
7963	5	0	4	1	1	1	2	1	1	1 MP
7964	6	0	3	1	0	1	3	1	0	1 MP
7965	8	0	2	1	0	1	3	0	0	1 MP
7966	11	0	1	2	0	1	3	1	0	1 MP
7967	22	1	1	1	0	1	3	1	0	1 MP
7968	6	0	3	1	0	0	2	0	0	1 MP
7969	5	0	3	1	1	1	3	0	0	1 MP
7970	8	0	2	1	0	0	2	0	0	1 MP
9899	8	0	2	2	0	1	3	0	0	1 MP
9900	8	1	3	1	1	1	3	1	0	1 MP
9901	6	0	3	1	0	1	2	0	0	1 MP
9903	11	0	1	1	1	0	1	0	0	1 MP
9904	8	1	3	3	1	0	2	0	0	1 MP
9906	11	0	1	3	0	1	3	0	0	1 MP
9907	11	0	1	2	0	1	3	0	0	1 MP
9908	8	0	2	3	0	0	1	0	0	1 MP
9909	8	1	3	1	1	1	3	1	0	1 MP
9910	8	1	3	2	1	1	3	1	0	1 MP
9911	8	0	2	1	0	1	3	1	1	1 MP
9912	11	0	1	1	0	1	3	0	0	1 MP
9915	11	0	1	1	0	0	1	1	0	1 MP
9916	8	0	2	1	1	1	3	1	1	1 MP
9917	11	0	1	2	0	1	3	1	0	1 MP
9918	11	0	1	2	0	0	2	0	0	1 MP
9920	11	0	1	1	1	0	2	1	0	1 MP
9921	6	0	3	1	1	0	1	0	0	1 MP
9922	11	0	1	3	0	1	3	1	0	1 MP
9923	8	0	2	1	1	0	1	1	0	1 MP
9924	6	0	3	1	1	0	2	1	0	1 MP
9925	11	0	1	1	0	1	3	1	0	1 MP
9927	8	0	2	2	0	1	2	0	0	1 MP
9928	8	0	2	3	0	1	2	0	0	1 MP
9929	8	0	2	1	0	1	3	1	1	1 MP
9930	8	0	2	3	0	0	1	1	0	1 MP
9932	11	0	1	1	0	0	2	1	0	1 MP
9933	8	0	2	1	0	0	1	1	1	1 MP
9934	8	0	2	1	1	0	1	0	0	1 MP
9935	8	0	2	2	1	0	1	0	0	1 MP
9937	11	0	1	2	0	1	2	0	0	1 MP
9938	8	0	2	1	1	1	3	1	0	1 MP
9939	11	0	1	2	0	0	2	1	0	1 MP
9940	8	0	2	1	1	1	3	0	0	1 MP
9941	11	0	1	1	0	1	3	1	1	1 MP
9942	8	0	2	2	0			0	0	1 MP
9943	8	0	2	1	0	1	3	1	0	1 MP
9944	8	0	2	2	0	1	3	1	0	1 MP
9945	6	0	3	1	1	1	3	1	0	1 MP
9946	8	1	3	1	0	0	2	1	0	1 MP
9947	11	0	1	1	0	0	3	0	0	1 MP
9951	8	1	3	1	0	1	3	1	0	1 MP
9952	6	1	4	1	0	1	3	1	0	1 MP
9953	12	1	2	1	0	0	2	1	0	1 MP
9954	6	0	3	1	0	1	3	1	0	1 MP
9955	8	1	3	2	0	0	1	0	0	1 MP
9956	5	0	4	1	1	1	2	1	0	1 MP
9958	6	0	3	1	0	1	2	0	1	1 MP
9959	6	1	4	2	1	0	2	0	0	1 MP
9962	5	0	4	1	1	1	2	1	0	1 MP
9963	5	0	4	1	1	1	2	1	0	1 MP
9964	5	0	4	1	1	1	3	1	0	1 MP
9965	8	1	3	1	1	0	1	0	0	1 MP
9966	6	0	3	1	1	1	3	0	0	1 MP
9967	6	0	3	1	1	1	2	1	1	1 MP
9968	6	0	3	3	1	1	3	1	0	1 MP
9969	5	0	4	3	1	1	3	1	0	1 MP
9970	22	1	1	2	0	1	3	0	0	1 MP
9971	12	1	2	1	0	1	3	1	1	1 MP
9972	8	1	3	1	1	0	1	1	0	1 MP
9973	6	1	4	1	0	0	1	1	0	1 MP
9974	5	0	4	1	0	1	2	1	0	1 MP
9975	5	0	4	1	0	1	3	1	0	1 MP
9976	5	0	4	1	1	1	1	1	0	1 MP
9977	12	1	2	2	0	0	1	0	0	1 MP
9978	6	0	3	3	0	0	2	1	0	1 MP
9980	11	0	1	2	0	0	1	0	0	1 MP
9982	22	1	1	2	0	1	2	1	0	1 MP
9983	12	1	2	1	1	0	3	1	0	1 MP
9984	12	1	2	1	0	0	1	1	1	1 MP
9985	8	1	3	2	0	0	2	1	0	1 MP
9986	8	1	3	2	0	0	3	1	0	1 MP
9987	6	0	3	1	1	1	3	1	0	1 MP
9988	5	0	4	2	1	0	2	0	0	1 MP
9989	8	1	3	1	1	0	2	1	0	1 MP
9990	8	1	3	1	0	1	3	0	0	1 MP
9991	8	1	3	1	1	1	3	1	0	1 MP
9992	12	1	2	1	1	1	3	1	1	1 MP
9993	12	1	2	1	1	0	2	1	0	1 MP
9994	22	1	1	1	0	0	3	1	0	1 MP
9995	8	1	3	2	0	1	3	1	0	1 MP
9996	5	0	4	1	1	1	3	1	1	1 MP
9997	12	1	2	1	1	0	2	1	0	1 MP
9998	12	1	2	1	1	0	3	1	0	1 MP
9999	6	0	3	1	1	1	3	0	0	1 MP
10000	5	0	4	1	1	1	3	0	0	1 MP
10001	12	1	2	2	0	0	1	1	0	1 MP
10002	6	0	3	1	1	1	2	1	0	1 MP
10003	6	0	3	1	0	1	2	0	0	1 MP
10004	6	1	4	1	1	1	2	1	0	1 MP
10005	8	1	3	2	0	0	2	1	0	1 MP
10006	5	0	4	1	1	1	2	1	0	1 MP
10007	6	0	3	2	1	1	3	1	0	1 MP
10008	8	1	3	1	1	1	3	1	1	1 MP
10009	22	1	1	3	0	0	2	0	0	1 MP
10010	12	1	2	3	0	0	1	1	0	1 MP
10011	6	1	4	2	1	0	1	1	0	1 MP
10012	6	0	3	1	0	1	3	0	0	1 MP
10013	6	0	3	2	1	1	2	1	0	1 MP
10014	5	0	4	2	1	1	3	1	1	1 MP
10015	8	1	3	1	0	0	2	1	1	1 MP
10017	5	0	4	1	0	0	2	1	0	1 MP
10018	8	1	3	1	1	0	2	1	1	1 MP
10019	5	0	4	1	1	1	3	1	0	1 MP
10020	6	0	3	3	0	1	3	1	1	1 MP
10021	6	1	4	2	0	1	2	1	0	1 MP
10022	5	0	4	2	1	1	3	1	0	1 MP
10023	12	1	2	1	0	0	2	0	0	1 MP
10024	22	1	1	1	0	1	3	1	0	1 MP
10025	8	1	3	1	0	0	1	0	0	1 MP
10026	22	1	1	1	0	0	3	1	0	1 MP
10027	8	1	3	1	1	1	3	0	0	1 MP
10028	6	0	3	2	0	1	3	1	0	1 MP
10029	6	0	3	2	0	0	1	0	0	1 MP
10030	6	0	3	3	0	0	1	1	0	1 MP
10031	6	1	4	1	1	0	1	1	0	1 MP
10032	5	0	4	1	1	1	3	0	0	1 MP
10033	6	1	4	3	1	1	3	1	0	1 MP
10034	6	1	4	1	1	1	3	1	1	1 MP
10036	12	1	2	1	0	0	2	0	0	1 MP
10037	6	0	3	1	1	0	1	0	0	1 MP
10038	6	0	3	1	1	1	2	1	0	1 MP
10039	5	0	4	3	1	1	3	0	0	1 MP
10040	8	1	3	1	1	1	3	1	0	1 MP
10041	6	1	4	2	1	1	3	0	0	1 MP
10042	8	0	2	1	1	0	1	0	0	1 MP
10043	8	1	3	1	1	0	3	0	0	1 MP
10044	6	0	3	2	1	1	3	1	0	1 MP
10045	5	0	4	1	1	1	3	1	1	1 MP
10046	5	0	4	1	1	1	3	0	0	1 MP
10047	6	1	4	1	1	1	2	1	0	1 MP
10048	8	1	3	1	0	1	2	1	0	1 MP
10049	8	0	2	1	0	1	2	1	1	1 MP
10050	12	1	2	2	0	0	1	1	0	1 MP
10051	6	0	3	1	0	1	3	1	0	1 MP
10052	8	1	3	1	1	1	2	1	0	1 MP
10053	6	0	3	2	0	1	3	1	0	1 MP
10054	5	0	4	1	1	1	2	0	0	1 MP
10055	6	1	4	1	1	1	3	1	0	1 MP
10056	11	0	1	1	1	1	2	1	0	1 MP
10057	8	1	3	2	0	1	2	1	0	1 MP
10058	6	0	3	1	1	1	3	1	0	1 MP
10059	11	0	1	2	1	1	3	1	1	1 MP
10060	12	1	2	1	1	1	3	1	0	1 MP
10061	6	0	3	1	0	0	1	1	0	1 MP
10063	6	0	3	1	0	1	2	0	0	1 MP
10064	6	1	4	1	0	1	2	0	0	1 MP
10065	8	0	2	1	1	1	2	0	0	1 MP
10066	8	0	2	1	1	1	3	1	0	1 MP
10067	8	1	3	1	1	0	2	1	0	1 MP
10068	8	1	3	1	1	1	3	1	0	1 MP
10069	5	0	4	1	1	1	3	1	0	1 MP
10070	8	1	3	1	0	0	2	0	0	1 MP
10071	6	0	3	1	0	0	1	1	0	1 MP
10072	6	0	3	2	1	1	3	1	1	1 MP
10073	8	1	3	1	0	0	1	0	0	1 MP
10074	6	1	4	1	1	1	3	1	0	1 MP
10075	11	0	1	2	0	0	2	1	0	1 MP
10076	12	1	2	2	0	1	3	0	0	1 MP
10077	8	1	3	1	0	0	2	1	1	1 MP
10081	8	1	3	3	1	1	3	1	0	1 MP
10082	6	0	3	1	1	1	3	1	0	1 MP
10083	6	0	3	3	1	0	1	0	0	1 MP
10084	8	1	3	1	1	0	1	1	0	1 MP
10085	8	1	3	1	0	1	2	1	0	1 MP
10086	22	1	1	3	0	1	3	1	0	1 MP
10088	11	0	1	1	1	1	3	1	0	1 MP
10089	6	0	3	2	1	1	2	1	1	1 MP
10090	6	0	3	2	1	1	3	1	0	1 MP
10091	8	0	2	1	0	1	3	1	0	1 MP
10092	8	0	2	1	0	1	2	1	0	1 MP
10093	8	1	3	1	0	0	1	1	0	1 MP
10094	8	1	3	2	1	0	1	1	0	1 MP
10095	8	0	2	2	1	1	2	1	0	1 MP
10096	12	1	2	2	0	0	2	0	0	1 MP
10097	12	1	2	1	1	1	3	0	0	1 MP
10099	8	0	2	2	1	1	3	1	0	1 MP
10100	6	0	3	2	0	1	3	1	0	1 MP
10101	8	1	3	1	1	0	2	0	0	1 MP
14900	21	1	3	1	1	1	3	1	0	2 BAR
14901	17	0	3	2	0	1	2	0	0	2 BAR
14902	21	0	2	1	1	1	3	1	0	2 BAR
14904	21	0	2	2	0	1	3	1	0	2 BAR
14905	21	0	2	1	0	0	2	1	0	2 BAR
14906	21	0	2	3	0	1	3	1	0	2 BAR
14908	19	1	4	1	1	0	1	1	0	2 BAR
14909	17	0	3	3	0	1	3	1	0	2 BAR
[truncated: 5,525 more rows]

## Sheet: codebook
variable	definition	categories
id	identifier
weight	weight by design
Male	gender	1 Male, 0 Female
AgeGroup	age in groups	1 35-44, 2 45-54, 3 55-64, 4 65-74
education	level education	1 Primary School, 2 Secondary School, 3 University
Hypertension	Hypertension: systolic blood pressure ≥140 mm Hg and/or diastolic blood pressure ≥90 mm Hg and/or use of antihypertensive medication	1 Yes, 0 No
CentralObes	Central obesity: waist circumference ≥102 for men and ≥88 cm for women	1 Yes, 0 No
BMIc	bmi in groups	1 Normalweight=(BMI<=25); 2 Overweigh(25<=BMI<30); 3 Obesity (BMI>=30) Obesity=(BMI>=30);
Dyslipidemia	Dyslipidemia: total cholesterol ≥240 mg/dL and/or LDL-cholesterol ≥160 mg/dL and/or HDL-cholesterol <40 mg/dL and/or triglyceride ≥200 mg/dL and/or use of lipid-lowering medication	1 Yes, 0 No
Diabetes	Diabetes: fasting glucose ≥126 mg/dL or self- reported history of diabetes	1 Yes, 0 No
City	Location	"1 MP", "2 BAR", "3 TEM", "4 CAN"
